# Supplementary material for: 1-Acetyl-t-3-ethyl-r-2,c-6-bis­(4-methoxy­phen­yl)piperidin-4-one
Source: Acta Crystallogr Sect E Struct Rep Online. 2010 Jan 9;66(Pt 2):o275. doi: 10.1107/S1600536809054737 (PMC2979765; doi:10.1107/S1600536809054737)
Supplement: Supplementary file 1 [file e-66-0o275-sup1.cif]

##############################################################################
###                                                                        ###
###        Electronic paper (Acta Crystallographica Section E)             ###
###                                                                        ###
##############################################################################
#                                                                            #
# This CIF contains the data in a paper accepted for publication in Acta     #
# Crystallographica Section E. It conforms to the requirements of Notes      #
# for Authors for Section E, and has been peer reviewed under the auspices   #
# of the IUCr Commission on Journals.                                        #
#                                                                            #
# Full details of the Crystallographic Information File format               #
# are given in the paper "The Crystallographic Information File (CIF):       #
# a New Standard Archive File for Crystallography" by S. R. Hall, F. H.      #
# Allen and I. D. Brown [Acta Cryst. (1991), A47, 655-685].                  #
#                                                                            #
# The current version of the core CIF dictionary is obtainable from          #
# ftp://ftp.iucr.org/pub/cif_core.dic. The current version number is 2.4.    #
#                                                                            #
# Software is freely available for graphical display of the structure(s) in  #
# this CIF.  For information consult the CIF home page http://www.iucr.org/  #
# cif/home.html                                                              #
#                                                                            #
# This file may be used for bona fide research purposes within the           #
# scientific community so long as proper attribution is given to the journal # 
# article from which it was obtained.                                        #
#                                                                            #
##############################################################################
                                             
data_global
_audit_creation_method     SHELXL-97
_journal_date_recd_electronic     2009-12-17
_journal_date_accepted     2009-12-19
_journal_name_full     'Acta Crystallographica, Section E'
_journal_year     2010
_journal_volume     66
_journal_issue      2
_journal_page_first     o275
_journal_page_last     o275
_journal_paper_category     QO
_journal_coeditor_code     BT5144
_publ_contact_author_name     ' M.N. Ponnuswamy '
_publ_contact_author_address
;   Centre of Advanced Study in Crystallography and Biophysics
    University of Madras
    Guindy Campus
    Chennai - 600 025
    India
;
_publ_contact_author_email     'mnpsy2004@yahoo.com'
_publ_contact_author_fax     '+9144 22352494'
_publ_contact_author_phone     '+9144 22300122'
_publ_section_title
;\
1-Acetyl-<i>t</i>-3-ethyl-<i>r</i>-2,<i>c</i>-6-bis(4-methoxyphenyl)piperidin-\
4-one
;
loop_
    _publ_author_name
    _publ_author_address
    'K. Ravichandran'
;
    Centre of Advanced Study in Crystallography and Biophysics
    University of Madras
    Guindy Campus
    Chennai 600 025
    India
;
    'S. Ponnuswamy'
;
     Department of Chemistry,
     Government Arts College (Autonomous),
     Coimbatore 641 018
     India
;
    'R. Rajesh'
;
     Department of Chemistry,
     Government Arts College (Autonomous),
     Coimbatore 641 018
     India
;
    'V. Mohanraj'
;
     Department of Chemistry,
     Government Arts College (Autonomous),
     Coimbatore 641 018
     India
;
    'M. N. Ponnuswamy'
;
    Centre of Advanced Study in Crystallography and Biophysics
    University of Madras
    Guindy Campus
    Chennai 600 025
    India
;
data_I
_audit_creation_method     SHELXL-97
_chemical_name_systematic
;
1-Acetyl-<i>t</i>-3-ethyl-<i>r</i>-2,<i>c</i>-6-bis(4-
methoxyphenyl)piperidin-4-one
;
_chemical_name_common
;
;
_chemical_formula_moiety     'C23 H27 N O4'
_chemical_formula_sum     'C23 H27 N O4'
_chemical_formula_iupac     'C23 H27 N O4'
_chemical_formula_weight     381.46
_chemical_melting_point     ?
_symmetry_cell_setting     Orthorhombic
_symmetry_space_group_name_H-M     'P n a 21 '
_symmetry_space_group_name_Hall     'P 2c -2n '
loop_
    _symmetry_equiv_pos_as_xyz
    'x, y, z'
    '-x, -y, z+1/2'
    'x+1/2, -y+1/2, z'
    '-x+1/2, y+1/2, z+1/2'
_cell_length_a     8.6736(11)
_cell_length_b     13.4578(16)
_cell_length_c     17.547(2)
_cell_angle_alpha     90.00
_cell_angle_beta     90.00
_cell_angle_gamma     90.00
_cell_volume     2048.2(4)
_cell_formula_units_Z     4
_cell_measurement_reflns_used     1987
_cell_measurement_theta_min     1.91
_cell_measurement_theta_max     28.47
_cell_measurement_temperature     293(2)
_exptl_crystal_description     Block
_exptl_crystal_colour     Colorless
_exptl_crystal_size_max     0.25
_exptl_crystal_size_mid     0.23
_exptl_crystal_size_min     0.20
_exptl_crystal_density_diffrn     1.237
_exptl_crystal_density_meas     ?
_exptl_crystal_density_method     'not measured'
_exptl_crystal_F_000     816
_exptl_absorpt_coefficient_mu     0.084
_exptl_absorpt_correction_type     'Multi-scan'
_exptl_absorpt_process_details     '(SADABS; Bruker, 2008)'
_exptl_absorpt_correction_T_min     0.979
_exptl_absorpt_correction_T_max     0.983
_exptl_special_details
;
;
_diffrn_ambient_temperature     293(2)
_diffrn_radiation_type     MoK\a
_diffrn_radiation_wavelength     0.71073
_diffrn_radiation_source     'fine-focus sealed tube'
_diffrn_radiation_monochromator     graphite
_diffrn_measurement_device_type
                              'Bruker SMART APEXII area-detector diffractometer'
_diffrn_measurement_method     '\w and \f scans'
_diffrn_detector_area_resol_mean     ?
_diffrn_reflns_number     11102
_diffrn_reflns_av_R_equivalents     0.0363
_diffrn_reflns_av_sigmaI/netI     0.0353
_diffrn_reflns_theta_min     1.91
_diffrn_reflns_theta_max     28.47
_diffrn_reflns_theta_full     25.00
_diffrn_measured_fraction_theta_max     0.989
_diffrn_measured_fraction_theta_full     1.000
_diffrn_reflns_limit_h_min     -11
_diffrn_reflns_limit_h_max     8
_diffrn_reflns_limit_k_min     -17
_diffrn_reflns_limit_k_max     13
_diffrn_reflns_limit_l_min     -16
_diffrn_reflns_limit_l_max     23
_diffrn_standards_number     ?
_diffrn_standards_interval_count     ?
_diffrn_standards_interval_time     ?
_diffrn_standards_decay_%     ?
_refine_special_details
;
Refinement of <i>F</i>^2^ against ALL reflections. The weighted <i>R</i>-factor
<i>wR</i> and goodness of fit <i>S</i> are based on <i>F</i>^2^, conventional
<i>R</i>-factors <i>R</i> are based on <i>F</i>, with <i>F</i> set to zero for
negative <i>F</i>^2^. The threshold expression of <i>F</i>^2^ >
\s(<i>F</i>^2^) is used only for calculating <i>R</i>-factors(gt) <i>etc</i>.
and is not relevant to the choice of reflections for refinement.
<i>R</i>-factors based on <i>F</i>^2^ are statistically about twice as large
as those based on <i>F</i>, and <i>R</i>- factors based on ALL data will be
even larger.
;
_reflns_number_total     2646
_reflns_number_gt     1926
_reflns_threshold_expression     I>2\s(I)
_refine_ls_structure_factor_coef     Fsqd
_refine_ls_matrix_type     full
_refine_ls_R_factor_all     0.0658
_refine_ls_R_factor_gt     0.0459
_refine_ls_wR_factor_gt     0.1242
_refine_ls_wR_factor_ref     0.1376
_refine_ls_goodness_of_fit_ref     1.080
_refine_ls_restrained_S_all     1.079
_refine_ls_number_reflns     2646
_refine_ls_number_parameters     257
_refine_ls_number_restraints     1
_refine_ls_hydrogen_treatment     constr
_refine_ls_weighting_scheme     calc
_refine_ls_weighting_details
         'calc w=1/[\s^2^(Fo^2^)+(0.0770P)^2^+0.0634P] where P=(Fo^2^+2Fc^2^)/3'
_atom_sites_solution_hydrogens     geom
_atom_sites_solution_primary     direct
_atom_sites_solution_secondary     difmap
_refine_ls_shift/su_max     0.000
_refine_ls_shift/su_mean     0.000
_refine_diff_density_max     0.421
_refine_diff_density_min     -0.193
_refine_ls_extinction_method     none
_refine_ls_extinction_coef     ?
loop_
    _atom_type_symbol
    _atom_type_description
    _atom_type_scat_dispersion_real
    _atom_type_scat_dispersion_imag
    _atom_type_scat_source
    'C' 'C' 0.0033 0.0000
                         'International Tables Vol C Tables 4.2.6.8 and 6.1.1.4'
    'H' 'H' 0.0000 0.0000
                         'International Tables Vol C Tables 4.2.6.8 and 6.1.1.4'
    'N' 'N' 0.0061 0.0000
                         'International Tables Vol C Tables 4.2.6.8 and 6.1.1.4'
    'O' 'O' 0.0106 0.0000
                         'International Tables Vol C Tables 4.2.6.8 and 6.1.1.4'
_computing_data_collection     'APEX2 (Bruker, 2008)'
_computing_cell_refinement     'SAINT (Bruker, 2008)'
_computing_data_reduction     'SAINT (Bruker, 2008)'
_computing_structure_solution     'SHELXS97 (Sheldrick, 2008)'
_computing_structure_refinement     'SHELXL97 (Sheldrick, 2008)'
_computing_molecular_graphics     'ORTEP-3 (Farrugia, 1997)'
_computing_publication_material
                            'SHELXL97 (Sheldrick, 2008) and PLATON (Spek, 2009)'
loop_
    _atom_site_type_symbol
    _atom_site_label
    _atom_site_fract_x
    _atom_site_fract_y
    _atom_site_fract_z
    _atom_site_U_iso_or_equiv
    _atom_site_adp_type
    _atom_site_calc_flag
    _atom_site_refinement_flags
    _atom_site_occupancy
    _atom_site_disorder_assembly
    _atom_site_disorder_group
    O O1 0.2257(3) 0.72781(16) 0.10022(18) 0.0773(7) Uani d . 1 . .
    O O2 -0.1555(3) 0.37114(19) 0.38952(16) 0.0789(7) Uani d . 1 . .
    O O3 0.6511(3) 0.3748(2) 0.11657(17) 0.0849(8) Uani d . 1 . .
    O O4 0.6382(3) 0.68839(18) 0.45689(13) 0.0698(6) Uani d . 1 . .
    N N1 0.2969(3) 0.57593(15) 0.14275(14) 0.0496(5) Uani d . 1 . .
    C C2 0.2612(3) 0.4685(2) 0.15230(17) 0.0519(6) Uani d . 1 . .
    H H2 0.2212 0.4437 0.1037 0.062 Uiso calc R 1 . .
    C C3 0.4078(4) 0.4093(2) 0.1716(2) 0.0607(8) Uani d . 1 . .
    H H3A 0.4284 0.4169 0.2256 0.073 Uiso calc R 1 . .
    H H3B 0.3870 0.3395 0.1624 0.073 Uiso calc R 1 . .
    C C4 0.5522(4) 0.4374(2) 0.12812(19) 0.0633(8) Uani d . 1 . .
    C C5 0.5648(3) 0.5426(2) 0.10367(18) 0.0591(7) Uani d . 1 . .
    H H5 0.6716 0.5643 0.1113 0.071 Uiso calc R 1 . .
    C C6 0.4594(3) 0.6100(2) 0.15094(17) 0.0517(6) Uani d . 1 . .
    H H6 0.4638 0.6754 0.1265 0.062 Uiso calc R 1 . .
    C C7 0.1935(3) 0.6403(2) 0.11167(19) 0.0578(7) Uani d . 1 . .
    C C8 0.0345(4) 0.6026(3) 0.0908(3) 0.0780(10) Uani d . 1 . .
    H H8A -0.0210 0.6538 0.0644 0.117 Uiso calc R 1 . .
    H H8B -0.0202 0.5847 0.1364 0.117 Uiso calc R 1 . .
    H H8C 0.0440 0.5454 0.0585 0.117 Uiso calc R 1 . .
    C C9 0.1414(3) 0.4477(2) 0.21308(17) 0.0506(6) Uani d . 1 . .
    C C10 0.1417(3) 0.4952(2) 0.28316(19) 0.0597(7) Uani d . 1 . .
    H H10 0.2113 0.5465 0.2919 0.072 Uiso calc R 1 . .
    C C11 0.0419(4) 0.4682(3) 0.3394(2) 0.0655(8) Uani d . 1 . .
    H H11 0.0451 0.5012 0.3859 0.079 Uiso calc R 1 . .
    C C12 -0.0635(4) 0.3930(2) 0.32890(18) 0.0550(7) Uani d . 1 . .
    C C13 -0.0700(4) 0.3475(3) 0.2595(2) 0.0731(10) Uani d . 1 . .
    H H13 -0.1435 0.2987 0.2503 0.088 Uiso calc R 1 . .
    C C14 0.0336(5) 0.3744(3) 0.2025(2) 0.0738(10) Uani d . 1 . .
    H H14 0.0296 0.3417 0.1558 0.089 Uiso calc R 1 . .
    C C15 -0.2642(7) 0.2920(4) 0.3811(4) 0.120(2) Uani d . 1 . .
    H H15A -0.3393 0.3098 0.3433 0.181 Uiso calc R 1 . .
    H H15B -0.3149 0.2804 0.4289 0.181 Uiso calc R 1 . .
    H H15C -0.2113 0.2328 0.3655 0.181 Uiso calc R 1 . .
    C C16 0.5258(5) 0.5529(3) 0.0179(2) 0.0792(10) Uani d . 1 . .
    H H16A 0.4326 0.5154 0.0076 0.095 Uiso calc R 1 . .
    H H16B 0.5041 0.6221 0.0071 0.095 Uiso calc R 1 . .
    C C17 0.6463(6) 0.5190(5) -0.0336(3) 0.1079(16) Uani d . 1 . .
    H H17A 0.7329 0.5632 -0.0306 0.162 Uiso calc R 1 . .
    H H17B 0.6075 0.5182 -0.0848 0.162 Uiso calc R 1 . .
    H H17C 0.6780 0.4532 -0.0194 0.162 Uiso calc R 1 . .
    C C18 0.5072(3) 0.62705(19) 0.23351(17) 0.0509(6) Uani d . 1 . .
    C C19 0.6239(3) 0.5761(2) 0.27049(19) 0.0586(7) Uani d . 1 . .
    H H19 0.6770 0.5265 0.2445 0.070 Uiso calc R 1 . .
    C C20 0.6632(3) 0.5970(2) 0.34454(19) 0.0580(7) Uani d . 1 . .
    H H20 0.7408 0.5608 0.3683 0.070 Uiso calc R 1 . .
    C C21 0.5885(3) 0.6715(2) 0.38383(18) 0.0541(7) Uani d . 1 . .
    C C22 0.4715(4) 0.7235(2) 0.3481(2) 0.0611(8) Uani d . 1 . .
    H H22 0.4199 0.7738 0.3739 0.073 Uiso calc R 1 . .
    C C23 0.4317(3) 0.7002(2) 0.2739(2) 0.0583(7) Uani d . 1 . .
    H H23 0.3518 0.7349 0.2506 0.070 Uiso calc R 1 . .
    C C24 0.5793(5) 0.7729(3) 0.4950(2) 0.0799(10) Uani d . 1 . .
    H H24A 0.5958 0.8309 0.4641 0.120 Uiso calc R 1 . .
    H H24B 0.6314 0.7809 0.5429 0.120 Uiso calc R 1 . .
    H H24C 0.4709 0.7644 0.5037 0.120 Uiso calc R 1 . .
loop_
    _atom_site_aniso_label
    _atom_site_aniso_U_11
    _atom_site_aniso_U_22
    _atom_site_aniso_U_33
    _atom_site_aniso_U_12
    _atom_site_aniso_U_13
    _atom_site_aniso_U_23
    O1 0.0703(13) 0.0523(12) 0.1093(19) 0.0031(10) -0.0158(14) 0.0160(12)
    O2 0.0801(16) 0.0746(16) 0.0820(16) -0.0055(12) 0.0234(13) -0.0043(13)
    O3 0.0738(15) 0.0847(17) 0.0962(19) 0.0267(13) 0.0087(14) -0.0157(15)
    O4 0.0709(14) 0.0749(15) 0.0637(13) -0.0019(11) -0.0078(12) -0.0087(11)
    N1 0.0480(12) 0.0419(11) 0.0591(13) -0.0018(9) -0.0053(10) -0.0002(10)
    C2 0.0573(15) 0.0446(14) 0.0538(14) -0.0033(12) -0.0011(13) -0.0076(12)
    C3 0.0660(18) 0.0446(15) 0.0714(19) 0.0091(13) 0.0066(15) -0.0021(14)
    C4 0.0606(17) 0.0687(19) 0.0606(17) 0.0108(15) 0.0008(14) -0.0132(15)
    C5 0.0490(15) 0.0695(18) 0.0588(16) -0.0026(13) 0.0018(13) -0.0014(15)
    C6 0.0467(14) 0.0494(14) 0.0590(15) -0.0025(11) -0.0046(12) 0.0019(13)
    C7 0.0560(16) 0.0556(16) 0.0620(17) 0.0023(13) -0.0056(14) 0.0024(14)
    C8 0.0608(19) 0.071(2) 0.102(3) -0.0010(16) -0.0243(19) 0.008(2)
    C9 0.0516(14) 0.0403(13) 0.0599(16) -0.0020(11) -0.0060(12) -0.0043(12)
    C10 0.0532(15) 0.0583(17) 0.0677(18) -0.0134(13) 0.0010(14) -0.0164(15)
    C11 0.0628(18) 0.070(2) 0.0634(18) -0.0034(15) -0.0004(15) -0.0217(16)
    C12 0.0527(15) 0.0481(15) 0.0642(18) 0.0015(12) 0.0054(13) -0.0045(13)
    C13 0.080(2) 0.0620(19) 0.077(2) -0.0282(17) 0.0116(18) -0.0147(17)
    C14 0.088(2) 0.070(2) 0.0634(18) -0.0273(18) 0.0077(18) -0.0215(17)
    C15 0.120(4) 0.100(3) 0.141(4) -0.048(3) 0.058(4) -0.017(3)
    C16 0.076(2) 0.101(3) 0.0604(18) -0.010(2) 0.0017(17) 0.004(2)
    C17 0.103(3) 0.139(5) 0.082(3) -0.006(3) 0.011(3) -0.012(3)
    C18 0.0487(13) 0.0449(14) 0.0591(15) -0.0048(12) -0.0038(12) -0.0002(12)
    C19 0.0541(15) 0.0527(16) 0.0690(19) 0.0091(13) -0.0027(14) -0.0082(14)
    C20 0.0498(15) 0.0583(17) 0.0658(18) 0.0051(12) -0.0100(14) 0.0008(14)
    C21 0.0489(13) 0.0492(16) 0.0642(17) -0.0092(12) -0.0038(13) -0.0049(13)
    C22 0.0526(15) 0.0519(16) 0.079(2) 0.0045(12) -0.0048(15) -0.0137(15)
    C23 0.0527(14) 0.0508(15) 0.0715(19) 0.0069(12) -0.0114(14) -0.0053(14)
    C24 0.091(2) 0.076(2) 0.073(2) -0.0085(19) -0.006(2) -0.0173(19)
_geom_special_details
;
All e.s.d.'s (except the e.s.d. in the dihedral angle between two l.s. planes)
are estimated using the full covariance matrix. The cell e.s.d.'s are taken
into account individually in the estimation of e.s.d.'s in distances, angles
and torsion angles; correlations between e.s.d.'s in cell parameters are only
used when they are defined by crystal symmetry. An approximate (isotropic)
treatment of cell e.s.d.'s is used for estimating e.s.d.'s involving l.s.
planes.
;
loop_
    _geom_bond_atom_site_label_1
    _geom_bond_atom_site_label_2
    _geom_bond_site_symmetry_2
    _geom_bond_distance
    _geom_bond_publ_flag
    O1 C7 . 1.227(4) ?
    O2 C12 . 1.362(4) ?
    O2 C15 . 1.430(5) ?
    O3 C4 . 1.219(4) ?
    O4 C21 . 1.372(4) ?
    O4 C24 . 1.415(5) ?
    N1 C7 . 1.361(4) ?
    N1 C2 . 1.488(4) ?
    N1 C6 . 1.489(3) ?
    C2 C9 . 1.515(4) ?
    C2 C3 . 1.538(4) ?
    C2 H2 . 0.9800 ?
    C3 C4 . 1.514(5) ?
    C3 H3A . 0.9700 ?
    C3 H3B . 0.9700 ?
    C4 C5 . 1.484(5) ?
    C5 C6 . 1.532(4) ?
    C5 C16 . 1.548(5) ?
    C5 H5 . 0.9800 ?
    C6 C18 . 1.525(4) ?
    C6 H6 . 0.9800 ?
    C7 C8 . 1.514(4) ?
    C8 H8A . 0.9600 ?
    C8 H8B . 0.9600 ?
    C8 H8C . 0.9600 ?
    C9 C14 . 1.371(4) ?
    C9 C10 . 1.386(4) ?
    C10 C11 . 1.362(5) ?
    C10 H10 . 0.9300 ?
    C11 C12 . 1.376(5) ?
    C11 H11 . 0.9300 ?
    C12 C13 . 1.364(5) ?
    C13 C14 . 1.393(5) ?
    C13 H13 . 0.9300 ?
    C14 H14 . 0.9300 ?
    C15 H15A . 0.9600 ?
    C15 H15B . 0.9600 ?
    C15 H15C . 0.9600 ?
    C16 C17 . 1.456(6) ?
    C16 H16A . 0.9700 ?
    C16 H16B . 0.9700 ?
    C17 H17A . 0.9600 ?
    C17 H17B . 0.9600 ?
    C17 H17C . 0.9600 ?
    C18 C23 . 1.379(4) ?
    C18 C19 . 1.384(4) ?
    C19 C20 . 1.373(5) ?
    C19 H19 . 0.9300 ?
    C20 C21 . 1.378(4) ?
    C20 H20 . 0.9300 ?
    C21 C22 . 1.382(4) ?
    C22 C23 . 1.383(5) ?
    C22 H22 . 0.9300 ?
    C23 H23 . 0.9300 ?
    C24 H24A . 0.9600 ?
    C24 H24B . 0.9600 ?
    C24 H24C . 0.9600 ?
loop_
    _geom_angle_atom_site_label_1
    _geom_angle_atom_site_label_2
    _geom_angle_atom_site_label_3
    _geom_angle_site_symmetry_1
    _geom_angle_site_symmetry_3
    _geom_angle
    _geom_angle_publ_flag
    C12 O2 C15 . . 117.8(3) ?
    C21 O4 C24 . . 117.5(3) ?
    C7 N1 C2 . . 121.7(2) ?
    C7 N1 C6 . . 117.8(2) ?
    C2 N1 C6 . . 119.0(2) ?
    N1 C2 C9 . . 113.7(2) ?
    N1 C2 C3 . . 110.9(2) ?
    C9 C2 C3 . . 108.5(2) ?
    N1 C2 H2 . . 107.9 ?
    C9 C2 H2 . . 107.9 ?
    C3 C2 H2 . . 107.9 ?
    C4 C3 C2 . . 116.3(3) ?
    C4 C3 H3A . . 108.2 ?
    C2 C3 H3A . . 108.2 ?
    C4 C3 H3B . . 108.2 ?
    C2 C3 H3B . . 108.2 ?
    H3A C3 H3B . . 107.4 ?
    O3 C4 C5 . . 124.0(3) ?
    O3 C4 C3 . . 119.6(3) ?
    C5 C4 C3 . . 116.4(3) ?
    C4 C5 C6 . . 111.4(3) ?
    C4 C5 C16 . . 110.5(3) ?
    C6 C5 C16 . . 110.1(3) ?
    C4 C5 H5 . . 108.3 ?
    C6 C5 H5 . . 108.3 ?
    C16 C5 H5 . . 108.3 ?
    N1 C6 C18 . . 113.3(2) ?
    N1 C6 C5 . . 109.3(2) ?
    C18 C6 C5 . . 116.2(2) ?
    N1 C6 H6 . . 105.7 ?
    C18 C6 H6 . . 105.7 ?
    C5 C6 H6 . . 105.7 ?
    O1 C7 N1 . . 121.8(3) ?
    O1 C7 C8 . . 119.3(3) ?
    N1 C7 C8 . . 118.9(3) ?
    C7 C8 H8A . . 109.5 ?
    C7 C8 H8B . . 109.5 ?
    H8A C8 H8B . . 109.5 ?
    C7 C8 H8C . . 109.5 ?
    H8A C8 H8C . . 109.5 ?
    H8B C8 H8C . . 109.5 ?
    C14 C9 C10 . . 117.0(3) ?
    C14 C9 C2 . . 120.3(3) ?
    C10 C9 C2 . . 122.5(2) ?
    C11 C10 C9 . . 121.2(3) ?
    C11 C10 H10 . . 119.4 ?
    C9 C10 H10 . . 119.4 ?
    C10 C11 C12 . . 121.4(3) ?
    C10 C11 H11 . . 119.3 ?
    C12 C11 H11 . . 119.3 ?
    C13 C12 O2 . . 125.2(3) ?
    C13 C12 C11 . . 118.5(3) ?
    O2 C12 C11 . . 116.3(3) ?
    C12 C13 C14 . . 119.9(3) ?
    C12 C13 H13 . . 120.1 ?
    C14 C13 H13 . . 120.1 ?
    C9 C14 C13 . . 121.9(3) ?
    C9 C14 H14 . . 119.0 ?
    C13 C14 H14 . . 119.0 ?
    O2 C15 H15A . . 109.5 ?
    O2 C15 H15B . . 109.5 ?
    H15A C15 H15B . . 109.5 ?
    O2 C15 H15C . . 109.5 ?
    H15A C15 H15C . . 109.5 ?
    H15B C15 H15C . . 109.5 ?
    C17 C16 C5 . . 114.8(4) ?
    C17 C16 H16A . . 108.6 ?
    C5 C16 H16A . . 108.6 ?
    C17 C16 H16B . . 108.6 ?
    C5 C16 H16B . . 108.6 ?
    H16A C16 H16B . . 107.5 ?
    C16 C17 H17A . . 109.5 ?
    C16 C17 H17B . . 109.5 ?
    H17A C17 H17B . . 109.5 ?
    C16 C17 H17C . . 109.5 ?
    H17A C17 H17C . . 109.5 ?
    H17B C17 H17C . . 109.5 ?
    C23 C18 C19 . . 117.4(3) ?
    C23 C18 C6 . . 117.8(3) ?
    C19 C18 C6 . . 124.7(3) ?
    C20 C19 C18 . . 121.6(3) ?
    C20 C19 H19 . . 119.2 ?
    C18 C19 H19 . . 119.2 ?
    C19 C20 C21 . . 120.4(3) ?
    C19 C20 H20 . . 119.8 ?
    C21 C20 H20 . . 119.8 ?
    O4 C21 C20 . . 116.1(3) ?
    O4 C21 C22 . . 124.8(3) ?
    C20 C21 C22 . . 119.1(3) ?
    C21 C22 C23 . . 119.7(3) ?
    C21 C22 H22 . . 120.2 ?
    C23 C22 H22 . . 120.2 ?
    C22 C23 C18 . . 121.8(3) ?
    C22 C23 H23 . . 119.1 ?
    C18 C23 H23 . . 119.1 ?
    O4 C24 H24A . . 109.5 ?
    O4 C24 H24B . . 109.5 ?
    H24A C24 H24B . . 109.5 ?
    O4 C24 H24C . . 109.5 ?
    H24A C24 H24C . . 109.5 ?
    H24B C24 H24C . . 109.5 ?
loop_
    _geom_torsion_atom_site_label_1
    _geom_torsion_atom_site_label_2
    _geom_torsion_atom_site_label_3
    _geom_torsion_atom_site_label_4
    _geom_torsion_site_symmetry_1
    _geom_torsion_site_symmetry_2
    _geom_torsion_site_symmetry_3
    _geom_torsion_site_symmetry_4
    _geom_torsion
    _geom_torsion_publ_flag
    C7 N1 C2 C9 . . . . -70.2(3) ?
    C6 N1 C2 C9 . . . . 123.6(3) ?
    C7 N1 C2 C3 . . . . 167.3(3) ?
    C6 N1 C2 C3 . . . . 1.1(4) ?
    N1 C2 C3 C4 . . . . -41.2(4) ?
    C9 C2 C3 C4 . . . . -166.7(3) ?
    C2 C3 C4 O3 . . . . -151.4(3) ?
    C2 C3 C4 C5 . . . . 30.1(4) ?
    O3 C4 C5 C6 . . . . -157.9(3) ?
    C3 C4 C5 C6 . . . . 20.6(4) ?
    O3 C4 C5 C16 . . . . 79.5(4) ?
    C3 C4 C5 C16 . . . . -102.0(3) ?
    C7 N1 C6 C18 . . . . 110.1(3) ?
    C2 N1 C6 C18 . . . . -83.1(3) ?
    C7 N1 C6 C5 . . . . -118.6(3) ?
    C2 N1 C6 C5 . . . . 48.2(3) ?
    C4 C5 C6 N1 . . . . -58.7(3) ?
    C16 C5 C6 N1 . . . . 64.1(3) ?
    C4 C5 C6 C18 . . . . 71.0(3) ?
    C16 C5 C6 C18 . . . . -166.1(3) ?
    C2 N1 C7 O1 . . . . -176.2(3) ?
    C6 N1 C7 O1 . . . . -9.9(5) ?
    C2 N1 C7 C8 . . . . 3.8(5) ?
    C6 N1 C7 C8 . . . . 170.2(3) ?
    N1 C2 C9 C14 . . . . 142.0(3) ?
    C3 C2 C9 C14 . . . . -94.2(4) ?
    N1 C2 C9 C10 . . . . -43.0(4) ?
    C3 C2 C9 C10 . . . . 80.8(3) ?
    C14 C9 C10 C11 . . . . 1.7(5) ?
    C2 C9 C10 C11 . . . . -173.5(3) ?
    C9 C10 C11 C12 . . . . -0.3(5) ?
    C15 O2 C12 C13 . . . . 2.3(6) ?
    C15 O2 C12 C11 . . . . -178.7(4) ?
    C10 C11 C12 C13 . . . . -2.1(5) ?
    C10 C11 C12 O2 . . . . 178.8(3) ?
    O2 C12 C13 C14 . . . . -178.1(3) ?
    C11 C12 C13 C14 . . . . 3.0(6) ?
    C10 C9 C14 C13 . . . . -0.8(6) ?
    C2 C9 C14 C13 . . . . 174.5(3) ?
    C12 C13 C14 C9 . . . . -1.5(7) ?
    C4 C5 C16 C17 . . . . -75.5(5) ?
    C6 C5 C16 C17 . . . . 161.1(4) ?
    N1 C6 C18 C23 . . . . -63.3(3) ?
    C5 C6 C18 C23 . . . . 168.9(3) ?
    N1 C6 C18 C19 . . . . 118.4(3) ?
    C5 C6 C18 C19 . . . . -9.4(4) ?
    C23 C18 C19 C20 . . . . 0.2(5) ?
    C6 C18 C19 C20 . . . . 178.4(3) ?
    C18 C19 C20 C21 . . . . -1.2(5) ?
    C24 O4 C21 C20 . . . . 171.3(3) ?
    C24 O4 C21 C22 . . . . -8.4(4) ?
    C19 C20 C21 O4 . . . . -178.5(3) ?
    C19 C20 C21 C22 . . . . 1.2(5) ?
    O4 C21 C22 C23 . . . . 179.6(3) ?
    C20 C21 C22 C23 . . . . -0.1(5) ?
    C21 C22 C23 C18 . . . . -1.0(5) ?
    C19 C18 C23 C22 . . . . 0.9(5) ?
    C6 C18 C23 C22 . . . . -177.4(3) ?
loop_
    _geom_hbond_atom_site_label_D
    _geom_hbond_atom_site_label_H
    _geom_hbond_atom_site_label_A
    _geom_hbond_site_symmetry_A
    _geom_hbond_distance_DH
    _geom_hbond_distance_HA
    _geom_hbond_distance_DA
    _geom_hbond_angle_DHA
    C6 H6 O1 1 0.98 2.23 2.723(3) 109.8
