# Supplementary material for: 1-Acetyl-t-3-ethyl-r-2,c-6-bis­(4-methoxy­phen­yl)piperidin-4-one
Source: Acta Crystallogr Sect E Struct Rep Online. 2010 Jan 9;66(Pt 2):o275. doi: 10.1107/S1600536809054737 (PMC2979765; doi:10.1107/S1600536809054737)
Supplement: Supplementary file 2 [file e-66-0o275-Isup2.hkl]

#
# h,k,l, Fc-squared, Fo-squared, sigma(Fo-squared) and status flag
#
data_I
_shelx_title ' MNRA4_0m in Pna2(1)'
_shelx_refln_list_code          4
_shelx_F_calc_maximum      125.07
_exptl_crystal_F_000       816.00
_reflns_d_resolution_high  0.7454
 
loop_
 _symmetry_equiv_pos_as_xyz
 'x, y, z'
 '-x, -y, z+1/2'
 'x+1/2, -y+1/2, z'
 '-x+1/2, y+1/2, z+1/2'
 
_cell_length_a     8.6736
_cell_length_b    13.4578
_cell_length_c    17.5470
_cell_angle_alpha  90.000
_cell_angle_beta   90.000
_cell_angle_gamma  90.000
 
_shelx_F_squared_multiplier     1.000
 
loop_
 _refln_index_h
 _refln_index_k
 _refln_index_l
 _refln_F_squared_calc
 _refln_F_squared_meas
 _refln_F_squared_sigma
 _refln_observed_status
   2   0   0     5788.48     5691.99    238.56 o
   4   0   0      110.52       93.75      5.74 o
   6   0   0       13.33       10.55      2.79 o
   8   0   0       35.10       31.04      4.97 o
  10   0   0       91.62       89.56      8.69 o
   1   1   0     4146.60     4014.99     85.21 o
   2   1   0     5972.95     6334.25    134.31 o
   3   1   0      426.05      462.26     11.89 o
   4   1   0       94.44       92.57      3.14 o
   5   1   0        0.26        0.20      0.79 o
   6   1   0      118.93      125.59      4.31 o
   7   1   0       19.86       20.02      5.51 o
   8   1   0       75.56       83.06      5.16 o
   9   1   0        9.53       13.24      2.91 o
  10   1   0        5.81        4.65      2.80 o
  11   1   0        3.08        5.69      3.18 o
   0   2   0     3324.88     2629.28    128.28 o
   1   2   0     1440.01     1255.05     38.93 o
   2   2   0      179.52      206.41      5.61 o
   3   2   0      186.16      240.98      5.70 o
   4   2   0       80.38       84.11      3.36 o
   5   2   0      306.06      319.39     10.79 o
   6   2   0      132.77      143.61      4.74 o
   7   2   0      320.12      323.41     13.81 o
   8   2   0        0.01        1.23      2.14 o
   9   2   0       18.79       29.96      3.56 o
  10   2   0       24.47       38.57      4.37 o
  11   2   0        0.05       -2.27      2.63 o
   1   3   0      154.92      282.94      8.94 o
   2   3   0      776.32      807.07     43.93 o
   3   3   0       41.55       52.88      1.81 o
   4   3   0      612.91      678.36     15.15 o
   5   3   0      116.82      115.09      3.46 o
   6   3   0       12.72       10.89      2.64 o
   7   3   0      294.97      288.55     12.11 o
   8   3   0        4.51       -0.60      1.90 o
   9   3   0        3.31        1.18      2.41 o
  10   3   0        6.75        6.65      2.80 o
  11   3   0        0.21       -2.45      2.45 o
   0   4   0     2552.68     3115.64     93.86 o
   1   4   0     4532.61     4898.10    104.07 o
   2   4   0     1774.26     1996.97     49.66 o
   3   4   0      129.93      107.61      3.01 o
   4   4   0      192.75      256.58      6.32 o
   5   4   0       87.97       77.66      2.72 o
   6   4   0      360.98      328.11      8.12 o
   7   4   0        8.56        5.84      2.03 o
   8   4   0       43.35       48.21      7.06 o
   9   4   0       27.05       20.42      3.96 o
  10   4   0        8.52        5.67      2.67 o
  11   4   0        5.95        3.73      3.07 o
   1   5   0        2.35        6.24      0.95 o
   2   5   0      340.79      417.12      9.47 o
   3   5   0      206.92      213.38      5.33 o
   4   5   0       22.60       29.70      1.52 o
   5   5   0       67.81       59.59      2.42 o
   6   5   0        6.37        6.34      1.21 o
   7   5   0       28.26       22.89      2.80 o
   8   5   0       16.07       11.36      2.56 o
   9   5   0        7.30        3.01      3.49 o
  10   5   0        3.03       10.44      2.95 o
  11   5   0        0.25        6.05      4.50 o
   0   6   0     1334.55     1429.64     43.59 o
   1   6   0     1437.28     1470.41     37.02 o
   2   6   0        2.05        0.93      0.51 o
   3   6   0      572.53      610.03     13.76 o
   4   6   0      383.87      331.44      9.23 o
   5   6   0      325.34      324.91      8.06 o
   6   6   0        2.03        0.45      1.05 o
   7   6   0       17.21       20.47      2.81 o
   8   6   0        7.15        5.67      2.19 o
   9   6   0       20.86       30.45      3.65 o
  10   6   0        0.04       -2.64      3.10 o
   1   7   0     1780.20     2006.22     50.24 o
   2   7   0       32.07       51.94      2.95 o
   3   7   0       75.05       62.93      2.23 o
   4   7   0        1.66        0.89      1.39 o
   5   7   0        4.03        6.69      1.20 o
   6   7   0        0.41        0.42      1.18 o
   7   7   0       34.50       36.07      3.78 o
   8   7   0        0.34        1.86      2.95 o
   9   7   0       19.30       18.32      4.97 o
  10   7   0        2.15        2.48      3.88 o
   0   8   0       75.06       69.85      5.59 o
   1   8   0      904.18      936.12     24.16 o
   2   8   0       14.67       16.05      1.62 o
   3   8   0        3.50        2.18      1.27 o
   4   8   0       57.11       55.19      3.05 o
   5   8   0      830.85      777.53     25.61 o
   6   8   0      155.21      132.85      6.73 o
   7   8   0       31.80       34.12      3.69 o
   8   8   0        7.34       16.92      4.19 o
   9   8   0       15.18       13.66      4.81 o
  10   8   0        0.54       -2.33      3.73 o
   1   9   0      137.44      121.39      4.34 o
   2   9   0       20.71       20.30      1.80 o
   3   9   0        9.24        8.34      1.82 o
   4   9   0       80.37       84.62      4.03 o
   5   9   0       26.77       25.99      2.59 o
   6   9   0      184.39      178.03      8.21 o
   7   9   0       81.84       75.10      5.25 o
   8   9   0       53.24       50.75      6.52 o
   9   9   0        4.25        0.78      3.88 o
  10   9   0        1.78        2.33      4.04 o
   0  10   0       32.58       30.73      4.66 o
   1  10   0      360.40      346.52     10.08 o
   2  10   0       16.51       16.29      1.97 o
   3  10   0      154.25      145.57      8.31 o
   4  10   0       12.27       17.46      2.26 o
   5  10   0       55.91       49.96      3.34 o
   6  10   0        6.31        4.35      2.42 o
   7  10   0       18.97       12.29      3.04 o
   8  10   0        0.60       -3.10      3.10 o
   9  10   0        0.08       -1.55      3.73 o
   1  11   0       82.80       98.21      5.98 o
   2  11   0        3.94        6.05      3.57 o
   3  11   0      504.84      510.82     14.62 o
   4  11   0       81.48       76.59      4.04 o
   5  11   0       13.02       15.03      2.40 o
   6  11   0        0.01        2.49      2.35 o
   7  11   0       21.68       20.30      3.58 o
   8  11   0        0.20        9.47      4.35 o
   9  11   0        0.05        3.88      4.35 o
   0  12   0      177.38      196.19     13.04 o
   1  12   0      266.95      257.52     12.81 o
   2  12   0       32.41       22.35      3.62 o
   3  12   0       29.25       25.34      3.69 o
   4  12   0       89.62       93.93      9.70 o
   5  12   0        0.07       -1.09      1.87 o
   6  12   0        6.27        4.78      2.61 o
   7  12   0        0.92        0.47      2.95 o
   8  12   0        0.04        1.71      3.73 o
   1  13   0        4.93        0.38      7.06 o
   2  13   0      109.41      116.20      7.53 o
   3  13   0        3.70        3.70      2.96 o
   4  13   0       43.78       35.87      4.39 o
   5  13   0        0.03       -1.65      2.65 o
   6  13   0        0.58       -4.04      4.04 o
   7  13   0        6.08        9.00      5.74 o
   0  14   0        0.52        6.67      4.35 o
   1  14   0        2.70        1.70      2.91 o
   2  14   0       30.71       27.84      4.17 o
   3  14   0        8.41       10.35      5.67 o
   4  14   0        2.94        3.64      3.02 o
   5  14   0       15.37        9.47      3.56 o
   6  14   0        3.58       -1.24      4.81 o
   7  14   0        3.23        1.71      5.90 o
   1  15   0        5.62        8.90      3.51 o
   2  15   0       12.41        8.16      4.35 o
   3  15   0       25.33       30.33      4.64 o
   4  15   0        0.17        3.25      3.27 o
   5  15   0        3.69        2.08      8.54 o
   6  15   0        6.70       10.55      5.90 o
   0  16   0        1.42        1.40      4.50 o
   1  16   0        6.87        6.62      3.42 o
   2  16   0        1.43        8.07      3.62 o
   3  16   0        0.94        2.62      3.46 o
   4  16   0        8.83       10.80      4.27 o
   5  16   0        4.33        6.98      6.05 o
   1  17   0        0.09       -1.47      3.38 o
   2  17   0        4.73        7.30      3.93 o
   3  17   0       16.78       23.61      4.95 o
   2   0   1     2926.62     3181.95     94.61 o
   4   0   1      899.89      902.06     34.92 o
   6   0   1      428.40      445.93     21.42 o
   8   0   1      218.71      221.70      9.38 o
  10   0   1       17.89       18.19      7.14 o
   0   1   1     1210.75     1129.20     42.51 o
   1   1   1     2348.83     2441.96     39.19 o
   2   1   1     2140.24     2116.70     40.09 o
   3   1   1      926.92      970.64     15.88 o
   4   1   1     2584.54     2511.40     43.73 o
   5   1   1      198.78      199.30      4.16 o
   6   1   1       17.40       19.97      1.14 o
   7   1   1       12.98       15.30      1.66 o
   8   1   1       11.22        9.40      1.81 o
   9   1   1       20.20       22.94      2.41 o
  10   1   1       10.75       11.54      2.21 o
  11   1   1       10.04        9.15      2.37 o
   1   2   1    15643.67    15144.69    242.74 o
   2   2   1     4817.02     4656.47     80.67 o
   3   2   1     2198.39     2109.38     31.93 o
   4   2   1     1095.18     1108.46     19.73 o
   5   2   1       56.96       56.71      1.70 o
   6   2   1      107.04      109.52      3.17 o
   7   2   1       30.27       31.80      5.47 o
   8   2   1      200.82      214.59      6.50 o
   9   2   1       25.61       25.17      2.41 o
  10   2   1        9.26       11.13      2.13 o
  11   2   1        0.82       -0.20      1.96 o
   0   3   1     5961.41     6302.39    133.69 o
   1   3   1     8105.89     7493.14    112.54 o
   2   3   1     5695.34     5826.39     87.38 o
   3   3   1      834.42      780.89     12.96 o
   4   3   1      123.60      129.67      7.15 o
   5   3   1      444.85      434.61      7.66 o
   6   3   1      187.82      188.20      5.82 o
   7   3   1       73.54       71.35      3.49 o
   8   3   1       51.72       47.75      4.17 o
   9   3   1       22.48       21.94      2.38 o
  10   3   1       22.00       22.00      2.58 o
  11   3   1        4.09        5.70      2.17 o
   1   4   1      542.98      511.23      8.60 o
   2   4   1      531.15      703.58     11.67 o
   3   4   1     1777.43     1927.16     29.30 o
   4   4   1      131.20      135.38      2.88 o
   5   4   1      211.33      221.75      4.06 o
   6   4   1        5.66        6.18      1.20 o
   7   4   1       47.81       41.34      2.43 o
   8   4   1       34.58       31.96      2.39 o
   9   4   1        7.13        6.90      1.77 o
  10   4   1        2.68        0.20      1.68 o
  11   4   1        5.01        4.06      2.11 o
   0   5   1      548.32      585.89     12.93 o
   1   5   1      706.04      671.79     11.25 o
   2   5   1       18.99       19.00      1.46 o
   3   5   1      913.43      860.65     14.34 o
   4   5   1       57.48       65.62      2.11 o
   5   5   1      124.45      113.22      2.49 o
   6   5   1        5.93        4.46      0.92 o
   7   5   1      135.86      132.34      4.01 o
   8   5   1       11.56       11.76      1.78 o
   9   5   1       25.27       21.14      2.30 o
  10   5   1        0.10       -0.95      1.62 o
  11   5   1       11.70       10.28      3.51 o
   1   6   1      408.57      378.95      6.64 o
   2   6   1      102.44      123.01      2.62 o
   3   6   1      695.10      765.70     12.07 o
   4   6   1      137.42      146.48      3.84 o
   5   6   1       92.01      102.60      2.39 o
   6   6   1       31.44       36.34      1.60 o
   7   6   1        7.26        5.81      1.31 o
   8   6   1       14.78       15.22      1.94 o
   9   6   1       16.46       16.71      2.56 o
  10   6   1        3.19        7.04      2.96 o
   0   7   1      470.87      505.64     13.38 o
   1   7   1      327.34      375.70      6.67 o
   2   7   1      166.45      182.37      3.64 o
   3   7   1      280.64      276.99      4.83 o
   4   7   1      315.52      288.98      5.94 o
   5   7   1       85.26       77.67      2.22 o
   6   7   1      118.76      124.16      3.11 o
   7   7   1       34.15       29.74      2.08 o
   8   7   1       27.96       22.75      3.29 o
   9   7   1       13.70       19.95      3.57 o
  10   7   1        9.63       14.67      3.62 o
   1   8   1       71.83       64.35      1.73 o
   2   8   1      562.48      614.28     10.63 o
   3   8   1       33.97       28.48      1.51 o
   4   8   1      342.76      334.80      8.71 o
   5   8   1       67.46       60.51      2.39 o
   6   8   1       38.24       45.48      2.79 o
   7   8   1        8.35       10.96      1.97 o
   8   8   1        1.11       -1.38      1.94 o
   9   8   1        4.26        2.60      2.63 o
  10   8   1        0.11       -1.71      2.74 o
   0   9   1     1007.22     1097.33     35.50 o
   1   9   1       11.01        7.47      0.72 o
   2   9   1       35.88       39.20      1.68 o
   3   9   1      232.96      232.56      6.89 o
   4   9   1      183.37      188.24      6.06 o
   5   9   1      312.56      339.14      8.06 o
   6   9   1        5.85        6.18      1.88 o
   7   9   1       15.74       22.99      2.45 o
   8   9   1        3.85        5.34      2.19 o
   9   9   1        4.79        5.33      3.02 o
  10   9   1       13.89       18.13      4.06 o
   1  10   1      182.84      190.66      4.98 o
   2  10   1      230.42      212.76      4.90 o
   3  10   1      563.96      567.03     11.15 o
   4  10   1      167.73      163.76      4.30 o
   5  10   1      170.95      177.21      4.61 o
   6  10   1       20.63       23.32      2.08 o
   7  10   1        7.47        3.90      1.85 o
   8  10   1        4.68        9.58      4.14 o
   9  10   1       10.90       18.37      4.35 o
   0  11   1       41.83       43.64      4.00 o
   1  11   1       25.26       23.05      2.98 o
   2  11   1      304.87      296.85      8.46 o
   3  11   1      354.24      345.49      7.46 o
   4  11   1        2.55        4.26      1.29 o
   5  11   1       11.23       13.88      1.98 o
   6  11   1        8.12        8.62      1.95 o
   7  11   1       13.28       12.90      2.49 o
   8  11   1        7.06        8.60      2.65 o
   9  11   1        4.50        2.09      2.87 o
   1  12   1       26.79       25.91      2.71 o
   2  12   1      152.03      157.04      7.37 o
   3  12   1        4.31        3.72      1.84 o
   4  12   1        0.30       -0.47      1.47 o
   5  12   1       13.98       14.19      1.74 o
   6  12   1       22.23       20.52      3.57 o
   7  12   1        6.61        4.68      2.05 o
   8  12   1        0.01        1.15      2.62 o
   0  13   1       14.99       18.08      3.57 o
   1  13   1       15.90       14.12      2.35 o
   2  13   1       53.45       50.35      3.41 o
   3  13   1       43.56       47.45      3.31 o
   4  13   1       41.70       43.00      3.25 o
   5  13   1        7.50       13.18      2.51 o
   6  13   1        2.48       -0.47      3.18 o
   7  13   1        4.07        0.99      2.56 o
   1  14   1       27.74       30.92      3.01 o
   2  14   1        7.82        9.22      2.67 o
   3  14   1       14.98       20.03      2.76 o
   4  14   1        0.25        1.85      2.03 o
   5  14   1        2.65        3.08      2.27 o
   6  14   1        3.73        3.57      3.51 o
   7  14   1        0.74        0.00      3.95 o
   0  15   1        7.19        4.39      3.02 o
   1  15   1        2.42        2.21      2.09 o
   2  15   1       51.25       51.09      3.78 o
   3  15   1        6.54        2.70      2.26 o
   4  15   1        2.84        7.40      2.60 o
   5  15   1        7.66       14.52      3.47 o
   6  15   1       10.37       15.42      4.61 o
   1  16   1        4.77        9.31      2.63 o
   2  16   1       16.19       20.31      3.11 o
   3  16   1        5.09        3.09      2.49 o
   4  16   1        8.47       10.42      2.92 o
   5  16   1        1.27        5.86      3.24 o
   0  17   1        5.72       -2.59      3.40 o
   1  17   1        1.46        4.13      2.68 o
   2  17   1        4.38        5.30      2.87 o
   3  17   1        1.54        1.16      2.63 o
   0   0   2     9020.54     8827.77    371.58 o
   2   0   2     1300.05     1436.90     43.13 o
   4   0   2     2204.53     2119.60     90.33 o
   6   0   2       29.38       25.31      2.58 o
   8   0   2       19.36       19.97      5.43 o
  10   0   2        4.19       -1.49      2.50 o
   1   1   2     5902.45     5793.57     92.75 o
   2   1   2     3870.66     4458.43     76.96 o
   3   1   2      161.90      169.89      7.07 o
   4   1   2       51.66       51.89      3.50 o
   5   1   2       17.98       32.55      1.25 o
   6   1   2      274.47      279.52      6.83 o
   7   1   2      161.14      148.76      5.08 o
   8   1   2       52.35       47.86      2.85 o
   9   1   2       43.48       46.38      3.02 o
  10   1   2       11.35       13.45      2.24 o
  11   1   2       16.89       15.33      2.65 o
   0   2   2     8543.80     9019.24    221.91 o
   1   2   2     1796.05     1878.01     30.25 o
   2   2   2     1500.24     1644.53     24.90 o
   3   2   2       38.05       36.01      1.11 o
   4   2   2      534.53      554.36     16.70 o
   5   2   2      166.55      174.65      3.70 o
   6   2   2       77.67       69.35      2.45 o
   7   2   2      124.21      105.87      3.89 o
   8   2   2       63.41       54.18      3.02 o
   9   2   2       19.42       20.45      2.32 o
  10   2   2        2.28        1.25      1.85 o
  11   2   2       10.47        8.04      2.26 o
   1   3   2     3550.00     3194.75     51.48 o
   2   3   2     4145.71     3965.49     59.64 o
   3   3   2      146.86      137.03      2.54 o
   4   3   2      629.63      639.30     10.83 o
   5   3   2      127.36      131.35      6.23 o
   6   3   2      160.77      159.76      4.17 o
   7   3   2      222.75      239.43      6.73 o
   8   3   2       94.44      100.84      5.11 o
   9   3   2        1.02        1.85      1.58 o
  10   3   2        5.20        7.63      2.05 o
  11   3   2        0.30        3.18      2.08 o
   0   4   2     5280.71     4484.33    136.59 o
   1   4   2     1090.68     1086.20     17.81 o
   2   4   2     2907.99     2880.19     46.38 o
   3   4   2      945.15      991.44     15.33 o
   4   4   2      159.27      198.89      6.32 o
   5   4   2      192.47      181.98      3.47 o
   6   4   2      186.49      180.03      4.16 o
   7   4   2      232.47      207.85      6.11 o
   8   4   2        3.24        1.37      1.38 o
   9   4   2       21.55       20.14      2.24 o
  10   4   2        6.68        7.56      2.76 o
  11   4   2        7.60        6.57      2.24 o
   1   5   2     2040.63     1985.57     32.29 o
   2   5   2     1282.86     1316.50     20.16 o
   3   5   2     1020.10      920.03     14.33 o
   4   5   2      533.51      545.12      9.29 o
   5   5   2        0.51        0.79      0.67 o
   6   5   2       37.71       40.20      2.66 o
   7   5   2      237.79      247.60      6.89 o
   8   5   2       15.96       16.73      2.31 o
   9   5   2        3.01        0.83      1.51 o
  10   5   2        0.39       -2.20      2.20 o
  11   5   2        1.69        4.01      2.55 o
   0   6   2     2607.98     2614.30     64.94 o
   1   6   2       88.60       98.80      4.21 o
   2   6   2       92.55       88.52      3.64 o
   3   6   2      135.64      111.46      2.49 o
   4   6   2      198.48      185.00      3.52 o
   5   6   2       10.58       10.89      1.26 o
   6   6   2       42.19       39.94      1.67 o
   7   6   2       57.43       53.29      2.40 o
   8   6   2       11.85        8.57      1.66 o
   9   6   2        8.79        9.38      2.36 o
  10   6   2        2.75        3.18      2.74 o
   1   7   2      734.38      786.38     13.26 o
   2   7   2      688.94      664.69     11.39 o
   3   7   2      133.66      136.56      2.74 o
   4   7   2       17.27       14.96      1.09 o
   5   7   2      130.85      134.90      3.22 o
   6   7   2      135.10      124.15      3.13 o
   7   7   2      202.31      203.57      7.21 o
   8   7   2       42.95       47.21      5.28 o
   9   7   2        3.27        0.37      2.30 o
  10   7   2        3.50        3.10      4.27 o
   0   8   2       82.25       76.63      2.76 o
   1   8   2      249.87      284.17      5.33 o
   2   8   2      186.77      192.56      3.93 o
   3   8   2      353.43      310.31      5.87 o
   4   8   2       83.44       87.47      3.34 o
   5   8   2        0.95        1.77      0.99 o
   6   8   2       40.58       35.25      4.56 o
   7   8   2       14.29       13.28      2.71 o
   8   8   2       13.87       19.94      3.29 o
   9   8   2        8.85       10.09      3.18 o
  10   8   2        0.67        0.24      2.65 o
   1   9   2      306.50      291.68      5.52 o
   2   9   2       34.43       39.70      1.97 o
   3   9   2      134.52      137.12      3.61 o
   4   9   2       26.22       26.01      1.67 o
   5   9   2      138.30      134.38      3.82 o
   6   9   2      101.30       96.53      4.46 o
   7   9   2       14.62       14.69      2.19 o
   8   9   2        5.73        5.07      4.11 o
   9   9   2        1.37        0.30      2.47 o
   0  10   2      325.71      315.32     12.07 o
   1  10   2       89.09       70.61      2.66 o
   2  10   2      100.00       97.36      2.91 o
   3  10   2       20.92       20.24      1.91 o
   4  10   2       10.14       10.73      1.41 o
   5  10   2       41.31       46.41      3.90 o
   6  10   2        2.34       -0.82      1.36 o
   7  10   2        7.60       11.52      2.13 o
   8  10   2        8.74        8.22      2.44 o
   9  10   2        0.55       -0.25      2.69 o
   1  11   2       14.83        9.41      1.84 o
   2  11   2       49.25       58.69      2.73 o
   3  11   2        2.07        1.23      1.42 o
   4  11   2       42.31       44.98      2.23 o
   5  11   2       46.66       50.42      2.43 o
   6  11   2        8.61        8.11      1.73 o
   7  11   2       10.01       15.54      2.29 o
   8  11   2       12.72        6.42      2.55 o
   9  11   2        8.25       12.63      3.51 o
   0  12   2       17.36       21.85      5.74 o
   1  12   2       56.17       57.48      3.76 o
   2  12   2       28.15       30.49      3.04 o
   3  12   2       86.00      102.83      8.40 o
   4  12   2       49.87       57.82      2.93 o
   5  12   2       16.01       16.84      2.03 o
   6  12   2        1.03       -1.41      1.47 o
   7  12   2       28.10       28.78      2.83 o
   8  12   2        1.76        1.69      4.28 o
   1  13   2       31.03       22.70      2.76 o
   2  13   2       25.19       25.22      2.77 o
   3  13   2       20.18       16.07      2.52 o
   4  13   2        2.89        1.81      2.01 o
   5  13   2        1.59        0.44      2.43 o
   6  13   2       12.35       11.59      2.93 o
   7  13   2        1.53        1.31      2.63 o
   0  14   2       15.43       20.36      3.96 o
   1  14   2       28.45       29.66      2.99 o
   2  14   2        9.42        4.69      2.18 o
   3  14   2        5.95        4.41      2.17 o
   4  14   2       20.80       21.73      2.82 o
   5  14   2        1.54        4.04      2.73 o
   6  14   2        0.28       -1.31      3.62 o
   7  14   2        2.10        5.25      6.75 o
   1  15   2        1.60        2.87      2.37 o
   2  15   2       43.88       44.29      3.63 o
   3  15   2       16.24        9.79      2.59 o
   4  15   2        7.22        3.54      2.42 o
   5  15   2        2.76        2.49      3.47 o
   6  15   2        8.06       13.23      5.12 o
   0  16   2        1.72       -2.83      2.83 o
   1  16   2        1.93        1.12      2.28 o
   2  16   2       15.22       23.78      3.18 o
   3  16   2        1.66        1.17      2.40 o
   4  16   2        0.53        3.49      2.61 o
   5  16   2        4.94        9.31      3.53 o
   1  17   2        3.09       -0.80      2.34 o
   2  17   2        0.56        5.95      3.09 o
   3  17   2        6.52        7.41      2.96 o
   2   0   3     1750.93     1606.26     48.24 o
   4   0   3     1295.59     1348.88     41.21 o
   6   0   3      504.99      550.92     18.33 o
   8   0   3       81.83       79.80      5.10 o
  10   0   3       48.21       54.56      7.06 o
   0   1   3     2775.60     2389.76    146.75 o
   1   1   3     7903.93     7512.73    129.45 o
   2   1   3      978.01      972.18     17.12 o
   3   1   3      814.01      761.83     14.87 o
   4   1   3      116.61      131.66      3.74 o
   5   1   3      241.19      244.04      6.29 o
   6   1   3       78.00       69.15      2.44 o
   7   1   3        0.39        2.65      1.21 o
   8   1   3       33.03       30.18      2.69 o
   9   1   3        5.51        4.00      1.58 o
  10   1   3        0.70       -1.19      1.73 o
  11   1   3       24.69       27.63      3.08 o
   1   2   3     6865.46     6944.46    103.71 o
   2   2   3     7605.83     7223.92    115.57 o
   3   2   3      509.15      614.32     11.11 o
   4   2   3      750.13      768.47     13.92 o
   5   2   3      256.40      286.26      7.87 o
   6   2   3      199.76      195.62      4.88 o
   7   2   3       10.55       16.77      3.23 o
   8   2   3       24.51       23.57      2.78 o
   9   2   3       21.72       26.69      2.50 o
  10   2   3       22.80       26.35      2.69 o
  11   2   3        4.42        1.50      2.13 o
   0   3   3     2389.30     2464.59     60.92 o
   1   3   3      532.79      500.24      8.42 o
   2   3   3     1164.77     1187.24     18.14 o
   3   3   3      817.59      862.90     13.39 o
   4   3   3      491.03      559.74      9.53 o
   5   3   3      499.14      483.25     10.06 o
   6   3   3       29.92       36.12      1.59 o
   7   3   3       84.38       83.10      3.02 o
   8   3   3      167.56      173.74      7.84 o
   9   3   3       20.69       23.90      2.41 o
  10   3   3        2.28        3.02      1.75 o
  11   3   3        1.66        4.25      2.19 o
   1   4   3      461.15      365.37      6.31 o
   2   4   3      389.57      305.14      5.04 o
   3   4   3      150.28      165.41      5.06 o
   4   4   3      118.89      123.99      2.54 o
   5   4   3      153.05      175.11      3.85 o
   6   4   3       48.74       49.30      1.94 o
   7   4   3      283.08      284.50      7.54 o
   8   4   3       23.63       26.16      2.24 o
   9   4   3        4.89        6.71      1.76 o
  10   4   3        1.24        0.39      1.75 o
  11   4   3        2.95        4.41      2.13 o
   0   5   3      594.68      512.36     16.79 o
   1   5   3      842.40      928.48     17.03 o
   2   5   3       95.14       98.54      2.00 o
   3   5   3     1454.10     1596.00     24.45 o
   4   5   3       14.69       12.04      0.82 o
   5   5   3       25.09       26.89      1.16 o
   6   5   3      135.08      140.61      4.54 o
   7   5   3      121.79      124.05      3.82 o
   8   5   3       35.85       37.10      2.82 o
   9   5   3        4.48        3.05      1.64 o
  10   5   3        8.04        9.56      2.59 o
  11   5   3        1.11        5.40      2.77 o
   1   6   3      782.02      847.02     14.19 o
   2   6   3      198.01      246.87      4.66 o
   3   6   3     2435.54     2563.60     38.95 o
   4   6   3      150.26      147.06      3.00 o
   5   6   3       67.42       66.31      1.89 o
   6   6   3       15.28       15.78      1.37 o
   7   6   3       23.59       20.52      1.96 o
   8   6   3       24.80       28.06      2.53 o
   9   6   3        0.77        0.19      1.83 o
  10   6   3        1.01        4.15      2.87 o
   0   7   3      392.87      476.42     20.43 o
   1   7   3      348.30      362.21      8.25 o
   2   7   3       14.93       20.30      1.43 o
   3   7   3       74.77       75.24      2.82 o
   4   7   3      480.62      449.00      7.55 o
   5   7   3      167.50      172.13      3.53 o
   6   7   3      148.78      142.51      4.27 o
   7   7   3       33.97       39.69      4.29 o
   8   7   3        3.03        2.89      1.88 o
   9   7   3       11.27       15.40      3.57 o
  10   7   3        0.45       -2.58      2.58 o
   1   8   3      144.38      142.84      3.09 o
   2   8   3      149.78      147.95      3.24 o
   3   8   3       19.40       19.66      1.18 o
   4   8   3      203.37      198.03      5.83 o
   5   8   3       61.02       63.63      2.50 o
   6   8   3       73.29       65.05      4.83 o
   7   8   3        8.90        7.27      1.75 o
   8   8   3       24.02       26.66      3.56 o
   9   8   3        5.93        7.05      2.91 o
  10   8   3        1.03        0.08      2.96 o
   0   9   3       10.01       12.15      2.41 o
   1   9   3       13.78       15.88      1.00 o
   2   9   3      166.70      179.23      3.82 o
   3   9   3       63.96       70.50      2.46 o
   4   9   3       36.48       37.13      1.91 o
   5   9   3      151.62      154.51      4.21 o
   6   9   3       73.79       72.96      3.11 o
   7   9   3        4.72        4.48      1.78 o
   8   9   3       29.28       30.20      4.97 o
   9   9   3        2.13       -0.35      5.35 o
   1  10   3       90.27      106.30      4.07 o
   2  10   3      106.69      108.38      3.11 o
   3  10   3      159.00      165.96      4.59 o
   4  10   3       31.78       26.85      1.76 o
   5  10   3      115.12      100.58      3.36 o
   6  10   3        9.79        7.13      1.69 o
   7  10   3        1.68        2.00      1.86 o
   8  10   3        3.71       -0.48      2.36 o
   9  10   3        5.06        5.82      2.96 o
   0  11   3      126.56      148.56      7.46 o
   1  11   3       19.72       18.33      2.23 o
   2  11   3      204.17      204.82      5.56 o
   3  11   3       80.34       81.97      3.25 o
   4  11   3        7.98        4.22      1.34 o
   5  11   3       14.79       15.60      1.88 o
   6  11   3        2.92        0.54      1.55 o
   7  11   3       13.89       14.20      2.26 o
   8  11   3        2.05        4.30      2.40 o
   9  11   3        8.45       11.95      3.57 o
   1  12   3       28.31       27.74      2.62 o
   2  12   3      211.09      207.78      6.77 o
   3  12   3       50.98       59.19      3.48 o
   4  12   3        7.16        5.36      1.92 o
   5  12   3        9.97       10.46      2.14 o
   6  12   3        4.26        2.26      1.68 o
   7  12   3        2.10        0.38      1.97 o
   8  12   3        1.33       -0.13      2.34 o
   0  13   3       34.57       30.17      4.00 o
   1  13   3      111.02      103.62      4.77 o
   2  13   3       98.53      103.12      4.67 o
   3  13   3        2.38        0.62      1.85 o
   4  13   3        3.17        5.26      2.09 o
   5  13   3        7.81        9.60      2.74 o
   6  13   3        2.12        1.65      2.14 o
   7  13   3        2.93        5.11      2.78 o
   1  14   3       81.73       83.19      4.42 o
   2  14   3       19.32       19.74      2.76 o
   3  14   3        4.64        2.69      2.13 o
   4  14   3       10.73       11.66      2.57 o
   5  14   3        0.96        0.44      2.58 o
   6  14   3       10.80        8.44      4.24 o
   7  14   3        2.65        0.33      3.89 o
   0  15   3        1.82        1.47      3.05 o
   1  15   3       26.36       30.09      3.67 o
   2  15   3       20.81       20.83      3.00 o
   3  15   3       12.62       10.06      2.85 o
   4  15   3        6.54        4.15      2.46 o
   5  15   3        7.30        9.90      3.28 o
   6  15   3        1.99        4.62      4.48 o
   1  16   3       13.14        7.25      2.64 o
   2  16   3       17.99       12.17      2.83 o
   3  16   3        0.55       -0.99      2.29 o
   4  16   3        0.65        1.78      2.52 o
   5  16   3        6.31        7.40      3.33 o
   0  17   3       39.53       42.30      5.71 o
   1  17   3        9.72       11.02      3.07 o
   2  17   3       24.04       28.03      3.54 o
   3  17   3        7.46        7.28      2.91 o
   0   0   4    13685.98    13552.46    567.31 o
   2   0   4     4196.67     4105.01    100.32 o
   4   0   4     1490.05     1598.09     48.57 o
   6   0   4       30.26       24.92      2.58 o
   8   0   4      267.53      270.69     14.98 o
  10   0   4       12.30        5.61      4.66 o
   1   1   4     1421.20     1340.57     25.69 o
   2   1   4      206.12      267.99      5.54 o
   3   1   4      557.89      629.35     12.45 o
   4   1   4      275.36      301.81      6.43 o
   5   1   4       99.83       82.02      2.59 o
   6   1   4      209.13      200.74      8.38 o
   7   1   4      171.20      164.08      4.51 o
   8   1   4       39.90       42.64      2.69 o
   9   1   4       16.78       16.08      2.69 o
  10   1   4       19.59       20.24      2.67 o
  11   1   4        4.78        4.13      2.22 o
   0   2   4       33.71       35.96      1.57 o
   1   2   4     4839.75     4916.96    121.87 o
   2   2   4     1665.69     1687.74     29.50 o
   3   2   4      804.09      910.57     16.25 o
   4   2   4      215.24      244.02     12.60 o
   5   2   4      251.96      276.15      5.63 o
   6   2   4      143.78      131.38      4.16 o
   7   2   4      282.18      270.94      6.56 o
   8   2   4      124.49      118.96      5.16 o
   9   2   4       75.25       73.83      3.78 o
  10   2   4        6.32        5.08      2.00 o
  11   2   4       20.90       24.24      2.94 o
   1   3   4      201.53      195.58      5.18 o
   2   3   4     1151.27     1114.83     17.12 o
   3   3   4      275.79      340.22      5.98 o
   4   3   4      175.46      167.18      3.30 o
   5   3   4      132.42      138.59      6.03 o
   6   3   4      207.12      218.58      6.72 o
   7   3   4        7.52        6.42      1.34 o
   8   3   4       70.58       87.99      4.61 o
   9   3   4        1.43        2.35      1.68 o
  10   3   4        9.06       12.94      3.38 o
  11   3   4        0.93        2.93      2.67 o
   0   4   4     3290.27     3265.26     80.69 o
   1   4   4      401.51      418.33      6.71 o
   2   4   4      688.22      774.88     12.09 o
   3   4   4     1654.49     1584.67     24.26 o
   4   4   4     1805.88     1858.80     30.30 o
   5   4   4       15.95       18.48      1.17 o
   6   4   4      223.03      222.46      4.93 o
   7   4   4       45.18       44.33      2.28 o
   8   4   4       46.80       49.36      2.85 o
   9   4   4        7.89        6.06      1.95 o
  10   4   4        5.34        7.09      2.06 o
  11   4   4        1.25       -0.77      2.13 o
   1   5   4       86.10      131.72      2.50 o
   2   5   4      354.62      376.07      7.23 o
   3   5   4     1471.91     1402.99     21.60 o
   4   5   4      151.05      131.19      2.71 o
   5   5   4       16.14       20.69      1.27 o
   6   5   4      146.72      129.80      5.33 o
   7   5   4      223.23      226.96      7.37 o
   8   5   4        0.75        2.58      1.48 o
   9   5   4       14.42       14.68      2.58 o
  10   5   4        0.28        0.60      2.11 o
   0   6   4     1262.09     1202.05     30.38 o
   1   6   4      477.17      494.21      7.97 o
   2   6   4       18.37       20.10      0.88 o
   3   6   4      414.19      501.96      8.23 o
   4   6   4      102.44      109.38      2.46 o
   5   6   4      176.64      171.43      4.11 o
   6   6   4       20.79       17.75      1.39 o
   7   6   4       63.39       48.88      2.66 o
   8   6   4       26.33       31.47      2.94 o
   9   6   4       10.40       11.50      2.46 o
  10   6   4       11.47       11.39      2.77 o
   1   7   4      147.85      152.10      3.20 o
   2   7   4      255.71      269.81      6.86 o
   3   7   4        2.87        2.76      0.88 o
   4   7   4       74.38       70.44      2.70 o
   5   7   4      255.92      233.13      5.29 o
   6   7   4       68.53       68.37      2.64 o
   7   7   4       30.99       24.48      3.13 o
   8   7   4       19.69       18.97      3.08 o
   9   7   4        2.71        5.83      3.80 o
  10   7   4        0.64        4.66      2.85 o
   0   8   4      213.25      203.46      6.56 o
   1   8   4      210.24      207.24      4.17 o
   2   8   4      277.52      291.38      5.58 o
   3   8   4      160.87      167.76      3.68 o
   4   8   4      183.30      181.61      4.03 o
   5   8   4      508.50      495.47      9.89 o
   6   8   4       38.96       42.41      2.09 o
   7   8   4        6.02        6.11      1.97 o
   8   8   4        3.37        1.20      2.27 o
   9   8   4        3.98        1.16      2.52 o
  10   8   4       10.84        8.05      4.04 o
   1   9   4      105.91      110.26      3.54 o
   2   9   4       30.09       32.78      1.42 o
   3   9   4        0.04       -0.75      0.78 o
   4   9   4      286.61      273.33      6.86 o
   5   9   4       17.07       20.69      3.33 o
   6   9   4       18.63       21.37      2.01 o
   7   9   4       55.75       59.67      3.88 o
   8   9   4       11.47       16.20      3.29 o
   9   9   4        0.23        0.66      2.67 o
   0  10   4       18.96       13.80      2.61 o
   1  10   4       71.44       80.07      2.98 o
   2  10   4       41.17       40.32      1.86 o
   3  10   4       62.81       48.65      2.13 o
   4  10   4       25.60       25.01      1.75 o
   5  10   4       19.57       18.35      1.90 o
   6  10   4       11.43       12.31      1.86 o
   7  10   4       13.36       12.49      2.53 o
   8  10   4        0.35        3.08      2.69 o
   9  10   4        3.10        1.43      3.34 o
   1  11   4      191.56      180.87      5.96 o
   2  11   4       55.62       54.34      3.11 o
   3  11   4       29.54       33.37      2.22 o
   4  11   4       28.49       31.79      1.99 o
   5  11   4      116.01      130.08      4.41 o
   6  11   4       16.90       19.88      2.12 o
   7  11   4        1.75        3.33      1.99 o
   8  11   4        1.64        1.14      2.63 o
   0  12   4       14.78       18.25      3.80 o
   1  12   4      104.51       93.68      4.19 o
   2  12   4       28.41       25.79      2.59 o
   3  12   4       36.15       41.51      3.59 o
   4  12   4        7.46        8.54      1.78 o
   5  12   4        1.38        1.25      1.92 o
   6  12   4       20.41       24.53      2.38 o
   7  12   4        8.09       14.66      2.52 o
   8  12   4       16.22       15.80      3.25 o
   1  13   4       51.87       62.61      3.74 o
   2  13   4       17.82       13.37      2.71 o
   3  13   4       33.10       39.81      3.17 o
   4  13   4       22.48       23.21      2.79 o
   5  13   4        1.12        1.28      2.37 o
   6  13   4        4.01        1.81      2.06 o
   7  13   4        1.14       -2.53      2.53 o
   0  14   4       41.01       46.82      4.88 o
   1  14   4       16.06       17.35      2.73 o
   2  14   4       51.85       49.07      3.56 o
   3  14   4       29.22       29.44      3.09 o
   4  14   4        5.85        4.78      2.26 o
   5  14   4       22.48       24.48      3.71 o
   6  14   4       10.17        9.37      3.14 o
   1  15   4       36.87       46.83      3.83 o
   2  15   4       12.91        9.79      3.05 o
   3  15   4        6.26        4.71      2.43 o
   4  15   4       18.13       22.93      3.59 o
   5  15   4        8.14        6.73      3.28 o
   6  15   4        0.91       -1.56      3.92 o
   0  16   4       42.74       46.62      5.52 o
   1  16   4       13.92       15.21      3.01 o
   2  16   4        4.89        6.00      2.59 o
   3  16   4        1.00       -0.14      2.34 o
   4  16   4        6.50        2.63      3.18 o
   1  17   4        4.92        4.07      2.72 o
   2  17   4       10.14       11.26      2.99 o
   3  17   4        0.08        1.46      2.57 o
   2   0   5     3962.30     3807.50     93.09 o
   4   0   5      473.49      576.04     18.55 o
   6   0   5        2.00        4.24      1.48 o
   8   0   5        4.87        5.97      2.07 o
  10   0   5       71.56       86.11      6.02 o
   0   1   5     8764.61     8325.96    202.93 o
   1   1   5      134.65      146.74      4.77 o
   2   1   5      642.37      659.63     12.94 o
   3   1   5      939.29     1012.52     17.97 o
   4   1   5      206.77      198.51      4.97 o
   5   1   5      413.83      410.01      8.80 o
   6   1   5       15.06       12.46      1.31 o
   7   1   5       19.11       15.59      1.53 o
   8   1   5       26.81       24.36      2.46 o
   9   1   5        1.90        2.97      1.64 o
  10   1   5        2.67        4.48      2.02 o
  11   1   5       31.88       39.01      3.35 o
   1   2   5     2707.05     2714.61     51.70 o
   2   2   5       90.23      115.91      3.65 o
   3   2   5      115.32      130.01      2.91 o
   4   2   5      551.64      590.67     10.91 o
   5   2   5      480.29      429.25      8.27 o
   6   2   5        3.69        2.98      1.01 o
   7   2   5      172.55      155.61      4.80 o
   8   2   5       72.77       83.17      4.03 o
   9   2   5       33.21       29.76      2.59 o
  10   2   5        7.62        7.48      2.08 o
  11   2   5        0.92        4.01      2.22 o
   0   3   5      400.91      357.09      9.52 o
   1   3   5      563.24      642.90     12.17 o
   2   3   5     1902.58     1957.53     31.72 o
   3   3   5      311.75      290.47      5.93 o
   4   3   5      475.98      519.78      9.74 o
   5   3   5      284.14      267.22      5.53 o
   6   3   5       84.79       85.67      2.91 o
   7   3   5        9.38       10.74      1.47 o
   8   3   5       14.77       10.33      1.80 o
   9   3   5       41.26       41.21      2.90 o
  10   3   5        0.50        1.30      1.71 o
  11   3   5        3.03        0.92      2.05 o
   1   4   5      225.13      241.64      4.15 o
   2   4   5      135.35       94.81      2.37 o
   3   4   5      617.02      613.34      9.82 o
   4   4   5      725.07      744.30     12.59 o
   5   4   5      103.50      108.06      2.84 o
   6   4   5      121.05      112.63      3.44 o
   7   4   5       94.01       89.83      4.81 o
   8   4   5       34.26       39.63      3.74 o
   9   4   5       20.76       20.77      2.35 o
  10   4   5        0.62        3.15      1.84 o
  11   4   5        3.89        2.64      4.35 o
   0   5   5      626.51      749.66     19.31 o
   1   5   5     1177.61     1242.10     19.15 o
   2   5   5      169.72      166.90      3.68 o
   3   5   5      239.34      224.22      4.06 o
   4   5   5      108.32      100.53      2.42 o
   5   5   5       43.80       42.62      1.84 o
   6   5   5      370.53      351.69      7.23 o
   7   5   5       60.48       54.29      2.48 o
   8   5   5       18.16       19.07      2.07 o
   9   5   5       17.14       18.74      2.30 o
  10   5   5        3.81        3.04      2.33 o
   1   6   5      488.15      568.97      9.12 o
   2   6   5      435.62      397.91      6.62 o
   3   6   5      160.20      180.08      3.76 o
   4   6   5      388.59      386.35      6.63 o
   5   6   5       62.71       53.47      2.60 o
   6   6   5      107.69      105.03      3.14 o
   7   6   5       21.82       21.52      1.76 o
   8   6   5       41.23       35.14      9.31 o
   9   6   5       18.24       17.07      2.74 o
  10   6   5        2.13        0.58      2.20 o
   0   7   5      580.40      509.97     13.73 o
   1   7   5      104.09      119.30      2.63 o
   2   7   5       47.10       44.33      1.83 o
   3   7   5       95.50      108.63      2.92 o
   4   7   5      130.30      129.97      2.84 o
   5   7   5      427.85      433.58      8.82 o
   6   7   5        3.42        1.71      1.26 o
   7   7   5        2.14        1.13      1.39 o
   8   7   5        0.12        0.28      1.78 o
   9   7   5        2.64       -0.22      2.45 o
  10   7   5        8.80        5.46      3.29 o
   1   8   5       77.64       81.56      2.43 o
   2   8   5      418.09      393.60      7.24 o
   3   8   5       68.34       66.36      2.12 o
   4   8   5      463.41      463.69      8.56 o
   5   8   5      138.38      128.74      3.65 o
   6   8   5       76.08       82.22      2.95 o
   7   8   5        4.79        5.47      1.93 o
   8   8   5        5.26        0.49      2.41 o
   9   8   5        5.73        7.03      6.36 o
  10   8   5        0.93        0.27      2.80 o
   0   9   5        6.26        8.44      2.19 o
   1   9   5      332.46      332.50      6.90 o
   2   9   5       93.71       98.80      2.60 o
   3   9   5       12.01       10.18      1.33 o
   4   9   5      187.78      193.62      4.35 o
   5   9   5       21.09       30.05      3.39 o
   6   9   5       27.81       26.17      2.18 o
   7   9   5        0.16       -1.74      1.74 o
   8   9   5        9.61        7.51      2.91 o
   9   9   5       18.03       13.99      3.73 o
   1  10   5      231.72      248.36      6.29 o
   2  10   5       94.79       85.04      3.13 o
   3  10   5      120.35      110.75      3.31 o
   4  10   5       97.59       98.45      3.23 o
   5  10   5       79.34       79.56      3.28 o
   6  10   5       35.65       27.08      2.26 o
   7  10   5        5.50        8.25      2.34 o
   8  10   5       13.67       18.09      5.74 o
   9  10   5       13.06       17.12      3.79 o
   0  11   5      214.91      177.27     17.23 o
   1  11   5       24.67       23.03      2.35 o
   2  11   5       47.96       42.88      3.01 o
   3  11   5       69.48       81.10      3.31 o
   4  11   5       30.44       39.89      2.19 o
   5  11   5       29.73       25.74      2.21 o
   6  11   5       25.32       20.31      2.19 o
   7  11   5        9.21        6.12      3.13 o
   8  11   5        2.21        2.43      2.80 o
   1  12   5      127.86      132.10      5.19 o
   2  12   5        8.98        7.97      2.13 o
   3  12   5       38.78       35.29      2.47 o
   4  12   5        9.10        8.41      1.77 o
   5  12   5        3.78        3.93      2.20 o
   6  12   5        5.57        3.04      2.04 o
   7  12   5        4.50        9.08      2.64 o
   8  12   5        6.62        8.16      3.24 o
   0  13   5       71.09       78.09      7.30 o
   1  13   5       52.46       53.78      4.14 o
   2  13   5       16.01       15.22      2.42 o
   3  13   5        7.04        3.21      2.06 o
   4  13   5        9.34       12.07      2.48 o
   5  13   5        0.12        1.19      1.96 o
   6  13   5        7.33       10.62      3.20 o
   7  13   5        0.73        3.49      3.16 o
   1  14   5       57.32       59.06      3.78 o
   2  14   5       16.68       20.18      2.84 o
   3  14   5        2.00        2.81      2.12 o
   4  14   5       14.20       15.48      2.79 o
   5  14   5       11.07       17.26      3.41 o
   6  14   5        2.52        5.50      3.02 o
   0  15   5       10.76       16.63      3.91 o
   1  15   5        1.11       -0.66      2.16 o
   2  15   5        0.56       -1.09      2.53 o
   3  15   5        0.86       -2.16      2.16 o
   4  15   5        4.56        5.73      3.14 o
   5  15   5       16.32       25.30      5.34 o
   1  16   5       43.46       41.23      3.75 o
   2  16   5        2.02        0.68      2.48 o
   3  16   5        9.94        8.39      3.83 o
   4  16   5        4.04        6.31      3.34 o
   0  17   5        8.13       12.91      4.46 o
   1  17   5       10.22        4.78      2.78 o
   2  17   5       12.78       12.36      3.15 o
   0   0   6     5030.22     4934.86    207.52 o
   2   0   6     1691.71     1582.56     39.25 o
   4   0   6      559.78      540.84     26.00 o
   6   0   6       16.02       27.01      5.28 o
   8   0   6       60.75       59.75      3.49 o
  10   0   6        6.58        6.57      3.07 o
   1   1   6     1873.99     1838.50     39.55 o
   2   1   6       65.79       66.36      3.31 o
   3   1   6     1033.76     1138.29     22.98 o
   4   1   6       59.32       54.02      2.76 o
   5   1   6      133.15      115.17      3.29 o
   6   1   6      149.75      144.38      4.03 o
   7   1   6        0.35        0.48      1.11 o
   8   1   6        7.85        6.95      1.51 o
   9   1   6       16.39       13.23      2.10 o
  10   1   6       37.42       37.51      3.09 o
  11   1   6       13.55       15.24      2.69 o
   0   2   6     2154.14     2019.58     49.94 o
   1   2   6     1279.49     1320.67     28.63 o
   2   2   6      574.89      565.26     10.34 o
   3   2   6      432.49      459.04      8.62 o
   4   2   6      329.02      311.04      6.16 o
   5   2   6      345.81      343.70      6.88 o
   6   2   6       43.61       43.17      2.12 o
   7   2   6      115.47      117.65      3.77 o
   8   2   6        2.45        1.56      1.29 o
   9   2   6        6.49        4.90      1.80 o
  10   2   6        1.25        1.03      1.79 o
  11   2   6        2.65        1.18      2.56 o
   1   3   6       71.17       60.01      2.47 o
   2   3   6      366.42      312.95      6.65 o
   3   3   6      147.48      170.66      5.97 o
   4   3   6      297.89      302.83      7.06 o
   5   3   6       26.53       26.55      1.36 o
   6   3   6      116.78      111.43      3.43 o
   7   3   6      146.00      137.75      4.14 o
   8   3   6       12.06       10.60      1.55 o
   9   3   6       15.78       17.06      2.19 o
  10   3   6        2.01       -0.98      1.76 o
  11   3   6        6.47        5.23      2.30 o
   0   4   6      463.45      336.30      9.21 o
   1   4   6      310.60      358.91      8.87 o
   2   4   6      281.46      279.86      5.57 o
   3   4   6       50.64       47.47      1.49 o
   4   4   6       33.34       35.62      1.49 o
   5   4   6       46.92       47.48      1.80 o
   6   4   6       39.63       32.31      1.88 o
   7   4   6       75.21       78.78      2.98 o
   8   4   6       33.78       36.11      3.66 o
   9   4   6       45.60       44.80      2.99 o
  10   4   6        3.39        2.88      1.87 o
   1   5   6      337.56      395.03      7.02 o
   2   5   6      362.74      335.83      6.65 o
   3   5   6       71.78       71.86      1.84 o
   4   5   6        7.53        5.12      0.81 o
   5   5   6       59.41       57.53      2.05 o
   6   5   6      148.23      150.04      5.33 o
   7   5   6       25.36       26.34      1.88 o
   8   5   6        0.20       -1.05      1.29 o
   9   5   6       18.06       20.00      2.34 o
  10   5   6        3.50        1.26      2.35 o
   0   6   6      790.24      811.88     21.03 o
   1   6   6      180.29      158.51      3.29 o
   2   6   6      216.72      228.21      4.14 o
   3   6   6      141.27      157.28      4.84 o
   4   6   6      134.97      124.56      2.77 o
   5   6   6      252.03      250.79      5.44 o
   6   6   6       45.36       48.70      2.84 o
   7   6   6        5.29        2.24      1.47 o
   8   6   6       55.65       42.70      3.37 o
   9   6   6       17.23       18.83      3.19 o
  10   6   6       11.25       16.18      3.01 o
   1   7   6      101.63      122.94      2.77 o
   2   7   6      428.46      396.77      6.71 o
   3   7   6       98.82       91.86      3.86 o
   4   7   6      187.64      197.75      4.26 o
   5   7   6      169.03      171.95      5.29 o
   6   7   6       33.40       34.38      2.08 o
   7   7   6        3.24        5.01      1.66 o
   8   7   6       29.29       31.14      3.75 o
   9   7   6       10.24       13.64      3.40 o
  10   7   6       29.41       33.12      4.66 o
   0   8   6       61.34       62.60      2.76 o
   1   8   6       32.80       30.84      1.53 o
   2   8   6      197.78      194.24      4.15 o
   3   8   6       59.96       55.05      2.18 o
   4   8   6       28.50       25.30      1.68 o
   5   8   6       72.97       67.78      2.58 o
   6   8   6       41.83       42.41      2.32 o
   7   8   6       14.76        9.86      4.01 o
   8   8   6       12.88       13.33      3.18 o
   9   8   6        5.42        3.45      2.91 o
   1   9   6       39.97       35.56      1.67 o
   2   9   6       72.72       65.60      2.13 o
   3   9   6       37.46       33.22      1.63 o
   4   9   6       88.03       88.51      2.70 o
   5   9   6        2.63       -0.64      1.28 o
   6   9   6      127.20      117.30      4.13 o
   7   9   6        5.85        2.98      2.08 o
   8   9   6       14.47       14.92      3.34 o
   9   9   6        0.53        3.09      2.95 o
   0  10   6      149.89      170.25      6.21 o
   1  10   6      188.00      180.32      5.07 o
   2  10   6       35.43       34.25      1.86 o
   3  10   6      112.52      106.16      4.65 o
   4  10   6       73.39       84.74      3.57 o
   5  10   6       20.16       22.31      2.04 o
   6  10   6       16.67       22.32      3.27 o
   7  10   6       10.90        7.64      2.38 o
   8  10   6       15.95       21.58      3.78 o
   9  10   6        3.87        4.11      3.57 o
   1  11   6       51.77       51.54      3.14 o
   2  11   6       26.19       26.94      2.57 o
   3  11   6       13.23        9.83      1.69 o
   4  11   6        7.25       13.13      1.87 o
   5  11   6       52.42       58.49      2.96 o
   6  11   6       10.96       11.21      1.96 o
   7  11   6        3.38        3.32      2.25 o
   8  11   6       19.56       23.00      3.95 o
   0  12   6       58.95       62.08      9.24 o
   1  12   6       86.58       92.76      5.13 o
   2  12   6        3.10        4.10      1.93 o
   3  12   6       16.67       15.58      1.99 o
   4  12   6        8.29       10.60      2.26 o
   5  12   6        9.80       10.06      2.21 o
   6  12   6       33.59       34.40      3.08 o
   7  12   6        0.03       -1.46      2.22 o
   8  12   6        9.54       14.95      3.73 o
   1  13   6       99.16       96.35      4.55 o
   2  13   6       30.05       25.05      2.81 o
   3  13   6        7.58        7.37      2.20 o
   4  13   6        8.96       15.29      3.11 o
   5  13   6        6.31        7.48      3.41 o
   6  13   6        0.32       -0.55      2.40 o
   7  13   6        8.15        6.92      5.43 o
   0  14   6       87.15       83.71      6.36 o
   1  14   6        4.57        6.93      2.34 o
   2  14   6        3.18        3.25      2.27 o
   3  14   6        8.46        8.09      2.47 o
   4  14   6       15.03       15.27      3.30 o
   5  14   6        1.74        1.76      2.81 o
   6  14   6        2.07        6.65      3.18 o
   1  15   6       22.57       19.24      3.72 o
   2  15   6        2.50        0.00      2.17 o
   3  15   6        6.88        6.40      2.54 o
   4  15   6        9.00       11.45      3.52 o
   5  15   6        7.12        2.70      3.03 o
   0  16   6       29.62       33.75      5.10 o
   1  16   6        3.85        4.29      2.66 o
   2  16   6        1.57       -0.60      2.40 o
   3  16   6       27.86       35.00      3.77 o
   4  16   6        6.81        7.08      3.45 o
   1  17   6        0.80       -1.00      2.66 o
   2  17   6        5.12        2.98      2.74 o
   2   0   7     1229.46     1233.16     30.83 o
   4   0   7      180.42      193.22      5.65 o
   6   0   7      379.49      352.63     12.73 o
   8   0   7       78.89       76.99      4.06 o
  10   0   7        0.69        7.49      3.13 o
   0   1   7       85.81      107.16      3.72 o
   1   1   7     1773.04     1765.40     38.10 o
   2   1   7      232.54      246.85      5.43 o
   3   1   7     1329.24     1382.15     24.43 o
   4   1   7      343.27      324.09      7.00 o
   5   1   7        4.12        6.26      1.07 o
   6   1   7      123.25      131.24      3.87 o
   7   1   7       14.43       15.03      1.64 o
   8   1   7       22.28       22.98      1.97 o
   9   1   7       16.56       18.08      2.87 o
  10   1   7       14.78       20.41      2.68 o
  11   1   7        2.73        3.91      2.27 o
   1   2   7       33.10       29.86      1.31 o
   2   2   7      962.52     1004.00     19.71 o
   3   2   7       19.56       17.65      1.68 o
   4   2   7      173.74      186.34      6.59 o
   5   2   7      293.02      301.96      6.91 o
   6   2   7       71.61       74.61      3.75 o
   7   2   7       55.30       55.34      2.59 o
   8   2   7       15.19       16.27      1.81 o
   9   2   7       18.91       24.45      2.55 o
  10   2   7        8.53       11.23      2.31 o
   0   3   7     1330.01     1377.43     34.49 o
   1   3   7      193.32      174.42      6.07 o
   2   3   7      644.66      645.98     13.03 o
   3   3   7      188.05      218.28      4.56 o
   4   3   7       27.06       22.93      1.60 o
   5   3   7       14.33       14.95      1.22 o
   6   3   7       32.72       31.76      1.88 o
   7   3   7       28.15       30.50      2.02 o
   8   3   7        2.72        3.32      1.40 o
   9   3   7        9.53        7.26      1.95 o
  10   3   7        4.52        3.89      2.04 o
   1   4   7      291.36      331.81      7.05 o
   2   4   7       85.46      109.98      2.98 o
   3   4   7      692.32      706.29     12.97 o
   4   4   7      154.29      174.94      3.97 o
   5   4   7       46.98       47.71      1.85 o
   6   4   7       22.83       22.14      1.77 o
   7   4   7       11.36        9.66      1.52 o
   8   4   7       46.01       44.38      3.18 o
   9   4   7       33.63       26.13      2.91 o
  10   4   7        6.11        4.34      2.46 o
   0   5   7      626.89      634.14     16.71 o
   1   5   7      150.59      149.30      3.18 o
   2   5   7      220.84      220.30      4.33 o
   3   5   7       36.95       44.70      1.84 o
   4   5   7      317.12      280.70      5.37 o
   5   5   7      155.83      154.82      3.78 o
   6   5   7       57.93       58.02      2.49 o
   7   5   7       55.22       52.52      2.53 o
   8   5   7       10.91       13.44      1.75 o
   9   5   7        5.72        3.75      2.19 o
  10   5   7       22.66       19.22      3.06 o
   1   6   7       50.42       52.60      1.92 o
   2   6   7      261.55      286.24      5.09 o
   3   6   7       66.40       61.79      1.97 o
   4   6   7      349.16      340.30      6.97 o
   5   6   7       17.47       15.55      1.31 o
   6   6   7       15.00       18.19      1.58 o
   7   6   7       41.74       39.18      2.62 o
   8   6   7        8.01        7.92      2.21 o
   9   6   7       20.50       21.51      3.01 o
  10   6   7        3.20        2.72      2.41 o
   0   7   7       65.74       64.42      2.54 o
   1   7   7      118.27      128.42      2.95 o
   2   7   7       64.46       61.58      1.76 o
   3   7   7      131.21      121.52      3.04 o
   4   7   7       96.88       84.33      2.51 o
   5   7   7       15.05       14.90      1.53 o
   6   7   7       37.91       37.05      2.48 o
   7   7   7        1.32       -0.05      1.48 o
   8   7   7        8.63       10.60      2.26 o
   9   7   7       38.69       49.87      4.72 o
  10   7   7        2.00        1.41      3.11 o
   1   8   7      199.04      198.61      4.59 o
   2   8   7       74.95       80.74      2.36 o
   3   8   7       19.50       19.90      1.74 o
   4   8   7      159.64      156.21      3.76 o
   5   8   7        8.45        7.76      1.30 o
   6   8   7        7.77        3.71      1.78 o
   7   8   7       35.77       35.57      2.67 o
   8   8   7       16.81       21.03      4.58 o
   9   8   7        4.43        3.91      2.94 o
   0   9   7      183.97      171.75      6.17 o
   1   9   7       37.43       39.09      2.60 o
   2   9   7      113.38      106.95      3.30 o
   3   9   7      107.98      103.48      2.90 o
   4   9   7       78.41       74.59      2.49 o
   5   9   7       97.94       99.63      3.26 o
   6   9   7       16.24       16.70      2.42 o
   7   9   7        4.40        3.18      2.25 o
   8   9   7        4.82        2.84      3.03 o
   9   9   7       19.32       16.00      3.79 o
   1  10   7       88.92       92.72      3.43 o
   2  10   7        1.53        2.79      1.77 o
   3  10   7        0.06        0.38      1.22 o
   4  10   7       37.92       37.16      2.95 o
   5  10   7       69.93       73.59      3.24 o
   6  10   7       36.54       37.27      2.80 o
   7  10   7       19.45       19.42      2.86 o
   8  10   7        0.71        4.58      3.18 o
   0  11   7       20.16       30.57      4.35 o
   1  11   7      103.53       93.27      4.23 o
   2  11   7      266.93      272.99      8.15 o
   3  11   7      133.67      122.64      4.27 o
   4  11   7       41.43       37.40      3.43 o
   5  11   7        0.52        2.10      1.56 o
   6  11   7       14.86       10.72      1.99 o
   7  11   7        9.99       11.07      2.67 o
   8  11   7       10.23       20.79      3.84 o
   1  12   7       37.57       38.01      3.03 o
   2  12   7       23.95       23.92      2.69 o
   3  12   7       10.67        8.91      2.21 o
   4  12   7       17.48       21.76      2.49 o
   5  12   7        3.75        7.18      2.14 o
   6  12   7        8.42        9.70      2.37 o
   7  12   7        7.42        4.66      3.02 o
   0  13   7       76.45       74.76      5.80 o
   1  13   7        6.70        4.42      2.46 o
   2  13   7       23.63       20.36      2.71 o
   3  13   7       55.30       48.04      3.51 o
   4  13   7       27.54       20.10      2.57 o
   5  13   7       36.91       35.40      3.14 o
   6  13   7       16.46       12.45      2.62 o
   7  13   7        2.21        6.83      4.35 o
   1  14   7        8.69        9.62      2.51 o
   2  14   7       20.26       26.13      3.12 o
   3  14   7        5.86        6.37      2.42 o
   4  14   7       39.33       41.76      4.30 o
   5  14   7       16.88       21.68      4.40 o
   6  14   7        2.12       -2.83      2.83 o
   0  15   7       25.95       25.34      4.46 o
   1  15   7        0.86        3.50      2.36 o
   2  15   7       16.39       13.56      3.58 o
   3  15   7        3.53        3.93      2.44 o
   4  15   7        5.02        5.97      3.06 o
   5  15   7        1.22       -0.96      3.07 o
   1  16   7       12.20        9.31      2.82 o
   2  16   7        5.56        2.32      2.57 o
   3  16   7       19.03       19.42      3.29 o
   0  17   7        9.47        7.10      4.11 o
   1  17   7        5.89        6.12      3.18 o
   0   0   8    10063.97    10705.54    448.88 o
   2   0   8       87.62      128.33      6.52 o
   4   0   8       56.79       62.08      3.15 o
   6   0   8      212.11      183.85      7.79 o
   8   0   8       19.14       15.76      2.35 o
  10   0   8        7.32        9.31      3.18 o
   1   1   8     1941.48     1991.08     42.95 o
   2   1   8      100.82      112.05      3.35 o
   3   1   8      658.61      627.51     11.51 o
   4   1   8       19.38       18.04      1.61 o
   5   1   8       51.73       46.18      2.08 o
   6   1   8       79.27       73.43      2.82 o
   7   1   8      140.25      139.36      4.32 o
   8   1   8       11.11       15.16      1.79 o
   9   1   8        8.76       11.00      2.17 o
  10   1   8        3.14        2.40      2.17 o
   0   2   8      448.73      473.12     12.63 o
   1   2   8     1621.92     1593.14     30.91 o
   2   2   8      390.56      403.34      8.51 o
   3   2   8       49.03       65.54      3.14 o
   4   2   8      111.52      104.79      2.96 o
   5   2   8       72.99       71.52      2.61 o
   6   2   8       36.34       35.99      2.04 o
   7   2   8      125.76      113.25      3.78 o
   8   2   8       58.01       57.23      2.81 o
   9   2   8        5.11        3.92      1.81 o
  10   2   8        3.69        3.48      2.01 o
   1   3   8       17.10       20.21      2.14 o
   2   3   8      100.21       92.52      3.01 o
   3   3   8      188.58      196.26      4.27 o
   4   3   8       45.87       48.94      1.77 o
   5   3   8       33.64       34.35      2.29 o
   6   3   8      296.17      270.92      6.58 o
   7   3   8       93.11       91.83      3.36 o
   8   3   8       39.88       41.70      2.51 o
   9   3   8       12.10       18.54      2.37 o
  10   3   8        7.46        8.32      2.30 o
   0   4   8      129.46      137.94      4.56 o
   1   4   8      183.32      185.13      5.13 o
   2   4   8       91.96       92.78      2.76 o
   3   4   8       58.69       64.51      2.28 o
   4   4   8       83.04       80.08      2.37 o
   5   4   8        2.22        3.12      0.93 o
   6   4   8      215.34      215.79      5.56 o
   7   4   8       50.18       48.76      2.81 o
   8   4   8        6.89        6.47      1.56 o
   9   4   8        9.36        9.84      2.29 o
  10   4   8        1.58        1.22      2.32 o
   1   5   8      681.10      642.10     11.96 o
   2   5   8       22.12       33.33      1.63 o
   3   5   8        2.81        3.76      0.97 o
   4   5   8       15.11       15.25      1.18 o
   5   5   8       17.82       17.80      1.34 o
   6   5   8       41.44       39.88      4.72 o
   7   5   8       17.82       21.17      2.30 o
   8   5   8       18.00       17.98      1.88 o
   9   5   8        0.53       -1.42      2.12 o
  10   5   8       16.63       22.53      6.54 o
   0   6   8       54.00       56.22      2.43 o
   1   6   8       34.65       31.72      1.74 o
   2   6   8       37.04       38.52      1.42 o
   3   6   8      180.92      153.19      3.71 o
   4   6   8       18.79       21.19      1.68 o
   5   6   8       51.43       47.87      1.98 o
   6   6   8       27.65       30.34      1.98 o
   7   6   8        2.86        2.96      1.60 o
   8   6   8        3.35        3.71      1.88 o
   9   6   8       12.32       14.61      2.79 o
  10   6   8       11.72       12.99      3.04 o
   1   7   8      221.72      240.68      5.41 o
   2   7   8       28.43       31.27      1.39 o
   3   7   8      155.99      144.61      3.45 o
   4   7   8       75.91       76.65      2.69 o
   5   7   8       31.99       27.85      1.89 o
   6   7   8      125.89      119.94      5.05 o
   7   7   8       19.86       19.56      2.69 o
   8   7   8        7.80        8.53      3.65 o
   9   7   8        9.73       16.52      2.91 o
   0   8   8      107.75      117.47      3.86 o
   1   8   8       19.46       17.08      1.32 o
   2   8   8      135.27      140.05      3.67 o
   3   8   8      198.79      187.52      4.58 o
   4   8   8      204.35      198.75      4.86 o
   5   8   8       39.10       44.00      2.30 o
   6   8   8       63.24       53.58      3.65 o
   7   8   8        2.15        4.37      1.74 o
   8   8   8       17.50       16.15      3.49 o
   9   8   8        4.21        8.89      3.29 o
   1   9   8       11.01       12.19      1.57 o
   2   9   8      245.26      226.68      5.31 o
   3   9   8      154.32      151.21      3.77 o
   4   9   8        4.23        2.03      1.18 o
   5   9   8       19.12       15.88      1.69 o
   6   9   8       82.71       73.89      4.21 o
   7   9   8       71.96       95.10      9.31 o
   8   9   8        4.18        0.41      2.80 o
   9   9   8        4.27        5.06      3.73 o
   0  10   8      196.37      199.54      7.67 o
   1  10   8      123.74      120.63      4.09 o
   2  10   8       26.82       24.97      2.10 o
   3  10   8      152.56      158.86      5.73 o
   4  10   8        9.66        7.64      1.67 o
   5  10   8        9.20       10.55      1.85 o
   6  10   8       14.13       14.81      2.60 o
   7  10   8        0.67        1.17      2.02 o
   8  10   8        2.92        2.76      2.89 o
   1  11   8        9.34        9.30      1.73 o
   2  11   8       93.72       98.24      6.25 o
   3  11   8      116.21      116.05      4.84 o
   4  11   8       63.68       70.09      4.77 o
   5  11   8        3.87        6.56      1.98 o
   6  11   8        2.26        2.01      1.84 o
   7  11   8       20.20       20.41      3.13 o
   8  11   8        4.92        3.56      3.02 o
   0  12   8      170.66      158.54      8.34 o
   1  12   8       25.71       19.22      2.50 o
   2  12   8       31.07       30.14      2.89 o
   3  12   8        4.67        6.07      3.33 o
   4  12   8        9.32        9.77      2.17 o
   5  12   8       13.82       17.41      2.52 o
   6  12   8        3.61        2.17      2.31 o
   7  12   8        2.11        0.84      2.95 o
   1  13   8       44.92       35.29      3.19 o
   2  13   8       13.46       14.02      2.53 o
   3  13   8       52.94       55.58      3.92 o
   4  13   8        2.98        7.70      2.31 o
   5  13   8        0.29        2.85      2.14 o
   6  13   8        2.53        3.29      2.27 o
   0  14   8       59.99       66.89      5.81 o
   1  14   8       32.47       25.13      3.01 o
   2  14   8        1.52        1.62      2.20 o
   3  14   8       14.18       10.48      3.09 o
   4  14   8       22.97       21.85      3.81 o
   5  14   8        7.38       10.65      3.29 o
   6  14   8        2.09        2.64      3.05 o
   1  15   8        3.07        4.25      2.41 o
   2  15   8        0.74       -1.63      2.27 o
   3  15   8        3.39        4.56      2.55 o
   4  15   8       29.80       43.52      4.65 o
   5  15   8        1.92       -0.97      2.91 o
   0  16   8        2.68        3.34      3.68 o
   1  16   8        5.01       -0.44      2.52 o
   2  16   8        1.02       -2.43      2.43 o
   3  16   8        4.97        7.73      3.31 o
   2   0   9     2228.26     2255.77     68.75 o
   4   0   9      125.13      148.70      4.77 o
   6   0   9      376.57      344.14     16.14 o
   8   0   9       52.21       43.18      3.25 o
  10   0   9        4.05        2.03      2.76 o
   0   1   9      763.61      768.26     19.92 o
   1   1   9      108.14      117.95      5.18 o
   2   1   9      798.40      800.75     17.94 o
   3   1   9      338.17      304.77      5.64 o
   4   1   9      159.13      139.35      3.90 o
   5   1   9       84.29       76.39      4.27 o
   6   1   9      185.39      179.82      6.48 o
   7   1   9        8.80        9.19      1.52 o
   8   1   9       24.17       23.40      2.05 o
   9   1   9        8.55        9.15      1.74 o
  10   1   9        2.20        1.21      1.80 o
   1   2   9      519.04      476.49      9.98 o
   2   2   9       92.88       90.00      4.73 o
   3   2   9      365.55      348.91     10.29 o
   4   2   9      412.16      437.21      8.55 o
   5   2   9       41.36       40.78      2.04 o
   6   2   9      112.74       98.17      3.38 o
   7   2   9        2.88        4.21      1.30 o
   8   2   9        8.09        6.09      1.50 o
   9   2   9        1.19       -0.92      1.56 o
  10   2   9        0.32       -0.52      1.76 o
   0   3   9      329.80      330.38      9.34 o
   1   3   9      526.06      500.65     10.44 o
   2   3   9      146.40      137.09      4.09 o
   3   3   9      116.00      116.83      3.28 o
   4   3   9       14.58       13.95      1.14 o
   5   3   9       37.86       37.38      1.95 o
   6   3   9       31.83       37.28      2.14 o
   7   3   9        5.03        5.47      1.44 o
   8   3   9       15.49       15.39      1.90 o
   9   3   9        4.32        2.90      1.81 o
  10   3   9       12.62       20.35      2.68 o
   1   4   9      287.26      297.23      6.64 o
   2   4   9      613.26      573.52     11.88 o
   3   4   9        1.23        1.62      0.89 o
   4   4   9      209.67      217.74      4.84 o
   5   4   9       69.20       68.72      2.66 o
   6   4   9       78.92       73.33      2.89 o
   7   4   9       66.95       72.52      3.05 o
   8   4   9       54.42       59.37      2.90 o
   9   4   9        8.83        6.76      1.91 o
  10   4   9        0.56       -0.08      2.27 o
   0   5   9       97.81       98.61      3.83 o
   1   5   9        5.32        8.31      1.58 o
   2   5   9       12.93       14.61      1.24 o
   3   5   9       64.25       53.12      2.16 o
   4   5   9      104.82      100.97      3.21 o
   5   5   9      144.59      133.64      3.54 o
   6   5   9       94.81       97.86      3.39 o
   7   5   9       25.98       28.40      2.31 o
   8   5   9        2.02        1.67      1.66 o
   9   5   9        8.77        5.63      2.35 o
  10   5   9        2.39        1.72      2.42 o
   1   6   9      182.31      166.28      3.92 o
   2   6   9        9.84       11.83      1.18 o
   3   6   9      154.48      164.08      3.93 o
   4   6   9       59.62       56.29      2.67 o
   5   6   9        8.40        6.26      1.15 o
   6   6   9       11.29       12.11      1.87 o
   7   6   9       15.98       23.14      2.28 o
   8   6   9        0.72       -0.38      1.58 o
   9   6   9        3.29       11.27      2.69 o
   0   7   9      143.47      108.23      3.71 o
   1   7   9        7.68        6.22      0.93 o
   2   7   9       27.56       24.07      1.78 o
   3   7   9       86.25       87.56      4.79 o
   4   7   9       41.82       45.87      2.99 o
   5   7   9       41.98       40.65      2.24 o
   6   7   9        8.13        9.53      1.81 o
   7   7   9       29.70       31.72      2.60 o
   8   7   9        4.04        7.24      1.99 o
   9   7   9       39.07       46.72      4.83 o
   1   8   9       61.35       54.56      2.44 o
   2   8   9       44.76       51.86      2.64 o
   3   8   9       68.03       68.13      2.57 o
   4   8   9      140.88      125.24      3.87 o
   5   8   9       42.17       45.36      2.46 o
   6   8   9        3.81        2.79      1.57 o
   7   8   9        1.15        2.03      1.97 o
   8   8   9        4.30        4.38      2.59 o
   9   8   9        0.98       -2.34      4.58 o
   0   9   9      222.80      214.65      7.52 o
   1   9   9       41.36       45.23      3.44 o
   2   9   9       61.43       61.03      2.43 o
   3   9   9      281.70      274.06      5.76 o
   4   9   9       35.84       38.99      2.26 o
   5   9   9       20.05       20.02      1.88 o
   6   9   9       11.89        8.69      2.34 o
   7   9   9        1.08       -0.30      2.06 o
   8   9   9        2.79        0.78      2.79 o
   1  10   9       74.47       73.89      3.22 o
   2  10   9       25.12       23.50      2.13 o
   3  10   9      262.32      289.14      8.31 o
   4  10   9       10.32        7.72      1.62 o
   5  10   9        8.42        7.82      1.86 o
   6  10   9       17.17       18.08      2.71 o
   7  10   9        6.51        5.16      2.39 o
   8  10   9        5.39        3.34      3.07 o
   0  11   9        9.56        1.38      2.16 o
   1  11   9      100.52      113.68      4.15 o
   2  11   9      163.30      160.74      5.89 o
   3  11   9       13.00       11.28      2.34 o
   4  11   9        7.34        5.31      1.97 o
   5  11   9       20.03       25.81      3.06 o
   6  11   9        3.07        1.40      2.18 o
   7  11   9        4.42        4.20      2.40 o
   1  12   9        3.68       -0.60      1.64 o
   2  12   9      113.49      104.32      4.77 o
   3  12   9       31.57       36.44      3.70 o
   4  12   9        7.49        7.91      2.62 o
   5  12   9        5.93        6.53      2.76 o
   6  12   9        1.35        1.29      2.78 o
   7  12   9        6.07        6.84      5.20 o
   0  13   9        0.28        2.46      3.00 o
   1  13   9       26.75       28.06      2.99 o
   2  13   9        6.14        9.22      2.43 o
   3  13   9        5.76        7.92      2.49 o
   4  13   9       24.28       25.09      3.64 o
   5  13   9       26.41       28.95      3.38 o
   6  13   9        1.10        0.99      2.94 o
   1  14   9        4.52        4.49      2.42 o
   2  14   9        4.83       -0.65      2.19 o
   3  14   9        2.00        2.58      2.32 o
   4  14   9        2.16        3.28      2.78 o
   5  14   9        3.13        4.52      3.02 o
   0  15   9       16.29       11.93      3.84 o
   1  15   9        2.25        1.65      2.42 o
   2  15   9        1.13        0.24      2.47 o
   3  15   9        2.84        7.06      3.07 o
   4  15   9        1.86        7.58      3.37 o
   1  16   9        5.20        5.94      2.69 o
   2  16   9        0.08        2.04      2.59 o
   0   0  10       43.84       37.87      4.04 o
   2   0  10      154.48      178.99     20.64 o
   4   0  10      433.26      423.93     11.63 o
   6   0  10      179.53      183.46     18.94 o
   8   0  10       15.27       16.26      2.85 o
  10   0  10        0.70        1.92      2.80 o
   1   1  10      293.88      301.41      6.76 o
   2   1  10      322.62      378.66      8.16 o
   3   1  10      526.55      489.48      9.39 o
   4   1  10       15.52       13.88      1.16 o
   5   1  10      317.15      315.37      7.37 o
   6   1  10      261.86      270.31      6.70 o
   7   1  10       47.48       44.06      2.45 o
   8   1  10        4.58        3.37      2.36 o
   9   1  10        7.08        5.18      1.52 o
  10   1  10        2.70        1.93      1.95 o
   0   2  10      442.53      462.37     12.66 o
   1   2  10      379.23      383.37      8.29 o
   2   2  10      533.81      544.61     12.74 o
   3   2  10      131.26      139.38      6.10 o
   4   2  10      154.36      141.99      3.55 o
   5   2  10      327.91      325.98      7.61 o
   6   2  10      110.79      104.91      3.57 o
   7   2  10       32.36       28.21      2.07 o
   8   2  10       22.80       22.59      2.15 o
   9   2  10       14.79       17.31      2.07 o
  10   2  10        3.18        3.28      1.98 o
   1   3  10      413.06      377.39      8.20 o
   2   3  10      412.70      437.63     10.51 o
   3   3  10       41.62       32.20      2.17 o
   4   3  10       16.20       17.11      1.43 o
   5   3  10      103.14       94.18      3.23 o
   6   3  10       42.82       39.59      2.20 o
   7   3  10       49.99       54.98      2.72 o
   8   3  10        0.30       -0.30      1.34 o
   9   3  10        4.52        3.09      1.92 o
  10   3  10        1.17        1.51      1.93 o
   0   4  10      178.90      150.03      5.12 o
   1   4  10      163.45      173.72      7.43 o
   2   4  10       25.25       25.67      1.99 o
   3   4  10        3.83        4.65      1.04 o
   4   4  10        3.30        3.97      1.23 o
   5   4  10       63.93       63.40      3.64 o
   6   4  10       50.73       61.80      2.75 o
   7   4  10        1.85        2.62      1.34 o
   8   4  10        4.59        3.13      1.95 o
   9   4  10        5.47        7.29      2.00 o
  10   4  10        0.10        2.05      2.34 o
   1   5  10      125.47      107.12      4.62 o
   2   5  10       30.62       24.53      1.52 o
   3   5  10       58.38       60.20      2.38 o
   4   5  10      166.15      160.68      4.43 o
   5   5  10      101.40       99.76      3.38 o
   6   5  10       93.78      101.87      3.57 o
   7   5  10        1.09        1.28      1.30 o
   8   5  10        0.20       -1.59      1.59 o
   9   5  10        4.06        2.28      2.39 o
   0   6  10      246.17      243.79      7.56 o
   1   6  10       32.15       33.63      2.15 o
   2   6  10        1.28        2.05      1.25 o
   3   6  10       29.57       30.22      1.60 o
   4   6  10       12.41        7.58      1.61 o
   5   6  10      136.36      139.00      5.52 o
   6   6  10        8.44       10.16      1.81 o
   7   6  10       23.56       19.16      2.27 o
   8   6  10       13.17       11.46      2.13 o
   9   6  10        0.65       -0.06      2.14 o
   1   7  10       93.08       92.93      3.50 o
   2   7  10       45.26       40.34      2.95 o
   3   7  10       66.46       73.21      3.15 o
   4   7  10       46.99       48.31      2.34 o
   5   7  10       36.27       34.97      2.16 o
   6   7  10        0.03       -0.43      1.47 o
   7   7  10       32.15       27.53      3.07 o
   8   7  10        0.12       -0.18      1.70 o
   9   7  10        2.28       -0.84      2.06 o
   0   8  10      192.55      187.20      5.60 o
   1   8  10        9.19       10.88      1.77 o
   2   8  10       80.52       73.43      2.85 o
   3   8  10       86.03       81.41      3.43 o
   4   8  10       15.24       14.39      1.63 o
   5   8  10       22.23       19.03      1.85 o
   6   8  10       14.04       21.64      2.69 o
   7   8  10        7.42        5.05      1.86 o
   8   8  10        0.05        0.01      1.81 o
   9   8  10        2.02        3.35      3.11 o
   1   9  10      310.90      295.16      7.46 o
   2   9  10       19.31       19.52      1.80 o
   3   9  10      173.40      182.59      5.11 o
   4   9  10        3.26        2.62      1.30 o
   5   9  10        7.52        5.19      1.58 o
   6   9  10       10.68        8.32      1.92 o
   7   9  10       35.58       35.92      3.48 o
   8   9  10        4.40       10.63      2.80 o
   0  10  10      293.38      288.00      9.54 o
   1  10  10      122.01      129.32      4.44 o
   2  10  10        9.69       12.97      1.97 o
   3  10  10       93.65       93.99      4.49 o
   4  10  10       26.48       23.99      2.01 o
   5  10  10       13.11       12.61      2.11 o
   6  10  10        3.09        3.39      2.18 o
   7  10  10        5.90        6.50      2.50 o
   8  10  10        1.94       -0.50      2.78 o
   1  11  10       50.61       48.44      2.55 o
   2  11  10       50.60       49.17      3.97 o
   3  11  10       10.32        9.71      2.29 o
   4  11  10       60.80       75.86      7.42 o
   5  11  10       26.51       24.80      3.06 o
   6  11  10        3.10        3.36      2.67 o
   7  11  10        2.21        1.38      2.35 o
   0  12  10       75.78       70.92      5.58 o
   1  12  10        8.26       10.01      2.01 o
   2  12  10       32.63       32.36      3.14 o
   3  12  10        5.17        6.69      2.34 o
   4  12  10       29.40       26.27      6.52 o
   5  12  10        2.75        1.41      2.33 o
   6  12  10        4.08        7.76      3.31 o
   7  12  10        3.47        3.11      3.20 o
   1  13  10        6.07        9.05      2.46 o
   2  13  10        4.27        5.77      2.29 o
   3  13  10        2.47        1.27      3.70 o
   4  13  10       20.85       21.01      3.46 o
   5  13  10        1.34        1.11      3.49 o
   6  13  10        1.83        4.52      3.18 o
   0  14  10        3.42        5.43      3.29 o
   1  14  10       10.68       13.84      2.82 o
   2  14  10        7.27        6.82      2.49 o
   3  14  10        5.08        2.31      2.60 o
   4  14  10        2.20        1.51      2.78 o
   5  14  10        2.38        7.38      3.24 o
   1  15  10        6.35        3.87      3.27 o
   2  15  10        0.90       -2.40      2.40 o
   3  15  10        0.03       -1.29      2.83 o
   4  15  10       13.55       20.12      3.95 o
   0  16  10       14.87       25.44      5.35 o
   1  16  10        0.77       -0.13      4.28 o
   2   0  11     1160.83     1147.39     36.00 o
   4   0  11      412.71      409.65     14.32 o
   6   0  11      131.73      128.95      6.53 o
   8   0  11        6.34        9.02      3.36 o
  10   0  11       17.99       23.25      4.09 o
   0   1  11      351.92      413.88     11.56 o
   1   1  11       66.94       63.40      2.17 o
   2   1  11        9.80       10.62      3.09 o
   3   1  11       69.89       61.72      2.49 o
   4   1  11       58.54       58.72      2.12 o
   5   1  11      236.29      227.85      6.01 o
   6   1  11      138.93      137.68      4.32 o
   7   1  11        3.15        3.94      1.46 o
   8   1  11        9.14        8.21      1.69 o
   9   1  11        0.27       -0.90      1.35 o
  10   1  11       22.44       23.75      2.84 o
   1   2  11       21.66       29.29      1.58 o
   2   2  11       22.90       22.65      2.49 o
   3   2  11       19.00       20.45      2.01 o
   4   2  11       68.97       67.19      2.55 o
   5   2  11      156.63      154.80      4.49 o
   6   2  11       24.43       26.57      1.99 o
   7   2  11        4.06        1.84      1.37 o
   8   2  11        0.05        1.26      1.38 o
   9   2  11       10.47        9.19      1.93 o
  10   2  11        0.55       -1.90      2.17 o
   0   3  11      132.66      136.76      4.92 o
   1   3  11       17.87       19.81      1.46 o
   2   3  11      160.62      174.46      4.55 o
   3   3  11       22.87       19.75      1.70 o
   4   3  11      156.26      155.36      4.59 o
   5   3  11      338.94      341.36      7.99 o
   6   3  11       84.43       73.81      3.02 o
   7   3  11       14.00        9.20      1.59 o
   8   3  11        0.02        1.22      1.38 o
   9   3  11        6.34       10.51      2.28 o
  10   3  11       10.92       10.89      2.46 o
   1   4  11      107.39      112.55      5.10 o
   2   4  11       69.13       59.71      2.86 o
   3   4  11       35.98       32.54      2.91 o
   4   4  11      125.49      111.18      3.48 o
   5   4  11       10.65        8.71      1.74 o
   6   4  11       24.59       26.75      2.57 o
   7   4  11        1.16        1.26      1.31 o
   8   4  11        5.45        5.66      1.63 o
   9   4  11        2.98        6.20      2.41 o
   0   5  11      111.13      117.46      4.49 o
   1   5  11       12.15        7.25      1.21 o
   2   5  11       86.08       86.72      2.96 o
   3   5  11       57.47       59.59      2.44 o
   4   5  11      104.01       97.66      3.36 o
   5   5  11       72.17       81.51      4.21 o
   6   5  11        2.28        2.71      1.33 o
   7   5  11        0.15       -1.17      1.30 o
   8   5  11        4.90        7.00      2.01 o
   9   5  11        0.21        3.09      2.21 o
   1   6  11      489.11      471.50     10.22 o
   2   6  11        4.98        7.19      1.32 o
   3   6  11      153.92      151.51      4.27 o
   4   6  11        4.65        5.01      1.34 o
   5   6  11        9.35       15.09      1.96 o
   6   6  11       55.96       52.72      3.06 o
   7   6  11        2.48        4.54      1.74 o
   8   6  11        2.09        2.63      1.89 o
   9   6  11        3.04        4.26      2.42 o
   0   7  11      617.81      649.86     17.66 o
   1   7  11       66.02       63.23      2.55 o
   2   7  11       79.66       86.92      2.97 o
   3   7  11        4.38        2.89      1.43 o
   4   7  11       24.46       24.78      1.91 o
   5   7  11      223.04      224.82      6.75 o
   6   7  11        3.64        3.80      1.68 o
   7   7  11       11.29       12.17      2.12 o
   8   7  11        2.94        2.50      1.85 o
   9   7  11        1.80        0.63      2.34 o
   1   8  11       71.66       64.49      3.02 o
   2   8  11        4.74        2.92      1.52 o
   3   8  11        9.96        7.91      1.81 o
   4   8  11       33.50       34.87      2.24 o
   5   8  11        9.64        7.65      2.27 o
   6   8  11        3.25        2.57      1.66 o
   7   8  11       25.91       29.47      2.73 o
   8   8  11        3.84        2.47      2.02 o
   0   9  11       35.22       35.43      3.25 o
   1   9  11       96.78      100.60      7.10 o
   2   9  11      106.82      104.15      5.00 o
   3   9  11       24.53       27.15      2.28 o
   4   9  11       59.18       68.15      3.35 o
   5   9  11        9.67       10.39      1.73 o
   6   9  11        8.59        8.85      2.02 o
   7   9  11        0.85        3.84      2.36 o
   8   9  11        5.37        5.55      2.68 o
   1  10  11       84.04       92.27      3.41 o
   2  10  11       60.02       57.32      3.00 o
   3  10  11        9.09        9.01      2.08 o
   4  10  11        8.79        6.35      1.77 o
   5  10  11        3.36        5.88      1.94 o
   6  10  11        1.72        2.89      2.18 o
   7  10  11        9.51       15.74      2.99 o
   0  11  11       33.74       34.37      3.20 o
   1  11  11        3.94        3.77      1.50 o
   2  11  11        4.71        5.90      1.83 o
   3  11  11       23.94       25.68      3.82 o
   4  11  11        2.97        1.23      3.49 o
   5  11  11        2.50        2.25      2.14 o
   6  11  11       14.54       21.84      3.87 o
   7  11  11        3.59        4.92      2.74 o
   1  12  11       17.31       18.71      2.36 o
   2  12  11        7.96        7.78      2.35 o
   3  12  11       26.00       23.68      3.40 o
   4  12  11        5.87        7.98      3.31 o
   5  12  11        5.65        4.36      6.60 o
   6  12  11        4.10        3.56      5.43 o
   0  13  11       31.00       28.00      8.07 o
   1  13  11       11.91       16.09      2.78 o
   2  13  11        6.21        4.73      2.36 o
   3  13  11        3.12        1.30      3.75 o
   4  13  11        3.52        5.26      3.46 o
   5  13  11        2.91        2.85      3.35 o
   1  14  11        3.36        7.15      2.60 o
   2  14  11        1.16        1.18      2.37 o
   3  14  11        0.15        2.13      3.06 o
   4  14  11       27.20       28.91      4.12 o
   0  15  11        3.09        4.13      3.84 o
   1  15  11        1.68        1.03      2.45 o
   2  15  11        1.04       -2.40      2.40 o
   3  15  11        6.32        2.32      3.03 o
   0   0  12      296.50      282.74     10.48 o
   2   0  12      379.47      362.76     17.93 o
   4   0  12      267.82      277.99     15.21 o
   6   0  12       79.34       80.02      4.15 o
   8   0  12       13.14       14.23      2.59 o
   1   1  12       30.28       28.06      1.56 o
   2   1  12       31.64       26.85      1.74 o
   3   1  12       58.76       57.69      2.26 o
   4   1  12      118.75      115.07      4.84 o
   5   1  12      140.43      140.15      4.29 o
   6   1  12       26.87       22.87      1.97 o
   7   1  12       40.58       38.86      2.44 o
   8   1  12        0.83       -0.29      1.34 o
   9   1  12       10.02        9.77      1.79 o
   0   2  12       31.26       27.62      2.21 o
   1   2  12       52.00       42.86      1.90 o
   2   2  12      137.33      131.87      3.84 o
   3   2  12      161.34      153.80      4.14 o
   4   2  12       71.02       68.89      3.74 o
   5   2  12       33.88       31.01      2.11 o
   6   2  12       10.32        9.61      1.62 o
   7   2  12       10.48       12.96      1.76 o
   8   2  12        1.60        1.40      1.48 o
   9   2  12        5.52        4.65      1.81 o
   1   3  12       59.24       63.44      2.33 o
   2   3  12      407.13      399.06      8.90 o
   3   3  12      235.84      231.87      6.46 o
   4   3  12       57.01       55.41      2.52 o
   5   3  12       71.22       72.50      3.35 o
   6   3  12       28.92       26.77      3.14 o
   7   3  12        8.62        5.98      1.57 o
   8   3  12       13.37       13.54      1.93 o
   9   3  12        2.83        2.95      1.69 o
   0   4  12       95.83      104.18      4.29 o
   1   4  12      246.31      216.41      5.51 o
   2   4  12      131.72      140.18      4.06 o
   3   4  12      241.95      232.61      6.55 o
   4   4  12       50.48       52.42      2.42 o
   5   4  12      100.89       93.49      5.24 o
   6   4  12        4.37        2.82      1.35 o
   7   4  12       27.06       25.24      2.15 o
   8   4  12        0.56        3.38      1.60 o
   9   4  12        6.36        9.15      2.38 o
   1   5  12      110.58      112.73      3.29 o
   2   5  12      149.69      157.42      4.38 o
   3   5  12      280.75      255.08      6.30 o
   4   5  12       14.59       10.62      2.40 o
   5   5  12       46.33       40.77      2.71 o
   6   5  12       13.44       14.67      2.04 o
   7   5  12       15.97       18.21      2.30 o
   8   5  12        0.83        1.06      2.19 o
   9   5  12        1.14        0.60      2.02 o
   0   6  12      285.08      263.04     15.52 o
   1   6  12       76.23       70.08      4.73 o
   2   6  12        6.37        4.52      1.49 o
   3   6  12        8.35        6.40      1.56 o
   4   6  12       62.21       60.40      2.67 o
   5   6  12      254.51      271.64      9.33 o
   6   6  12        0.89       -0.66      1.50 o
   7   6  12        2.49       -0.35      1.62 o
   8   6  12       16.04       21.43      2.64 o
   9   6  12        3.08       -0.87      2.25 o
   1   7  12      213.22      201.17      4.88 o
   2   7  12       86.22       85.81      3.10 o
   3   7  12       14.22       11.38      1.76 o
   4   7  12       28.90       23.10      2.55 o
   5   7  12       19.37       20.61      2.26 o
   6   7  12        4.30        5.35      1.90 o
   7   7  12        6.82        8.73      2.08 o
   8   7  12        1.58        4.09      2.03 o
   0   8  12       96.58       88.40      5.43 o
   1   8  12       74.30       66.15      3.95 o
   2   8  12      138.39      132.15      4.62 o
   3   8  12        1.27       -2.11      2.11 o
   4   8  12        4.05        2.07      1.55 o
   5   8  12       55.61       58.05      3.27 o
   6   8  12       10.86       11.59      2.12 o
   7   8  12       11.90       13.29      2.28 o
   8   8  12        0.68        2.37      2.05 o
   1   9  12       20.52       20.83      2.24 o
   2   9  12       15.20       20.54      3.45 o
   3   9  12       17.51       14.68      2.03 o
   4   9  12       24.24       23.95      2.34 o
   5   9  12        5.08        4.72      1.76 o
   6   9  12       19.45       16.73      2.29 o
   7   9  12        8.07       10.34      2.69 o
   8   9  12        2.42        7.23      2.76 o
   0  10  12       24.16       25.73      3.57 o
   1  10  12       49.07       54.94      3.23 o
   2  10  12        8.25        4.88      2.11 o
   3  10  12       45.37       43.06      4.37 o
   4  10  12       20.80       19.50      2.75 o
   5  10  12        9.59       13.10      3.31 o
   6  10  12        6.92        8.36      2.62 o
   7  10  12        0.98       -2.22      2.26 o
   1  11  12        9.08       11.25      1.96 o
   2  11  12       31.40       38.87      3.01 o
   3  11  12        1.83        2.08      2.76 o
   4  11  12        2.12        0.77      2.78 o
   5  11  12       12.47        8.89      3.42 o
   6  11  12        4.21       11.02      3.51 o
   0  12  12        1.56        0.87      2.23 o
   1  12  12        0.19       -1.75      1.75 o
   2  12  12        2.47        5.56      2.63 o
   3  12  12        0.90        2.11      3.10 o
   4  12  12        5.86        9.13      3.51 o
   5  12  12        0.07       -0.56      3.13 o
   6  12  12        4.33        0.31      5.12 o
   1  13  12        1.12       -0.57      2.17 o
   2  13  12        2.42        5.06      2.11 o
   3  13  12       25.04       33.57      4.75 o
   4  13  12        6.32        6.73      4.04 o
   5  13  12        1.33        6.26      3.84 o
   0  14  12       16.25       14.78      4.33 o
   1  14  12        0.36       -2.24      2.29 o
   2  14  12        0.21        3.86      2.49 o
   3  14  12        0.35       -0.26      3.65 o
   4  14  12        1.40        4.11      3.51 o
   1  15  12        1.94        2.76      2.69 o
   2  15  12        3.25        5.17      2.83 o
   2   0  13      500.79      517.76     17.56 o
   4   0  13      159.17      165.77     10.86 o
   6   0  13      127.74      146.17      5.94 o
   8   0  13       10.50       14.27      4.46 o
   0   1  13        0.32       -1.25      1.25 o
   1   1  13      167.63      151.86      3.93 o
   2   1  13       81.90       76.64      2.63 o
   3   1  13       17.21       14.87      1.47 o
   4   1  13       53.20       55.45      3.43 o
   5   1  13        5.17        0.55      1.48 o
   6   1  13        6.18        7.45      1.56 o
   7   1  13        4.02        1.86      1.47 o
   8   1  13        2.73        4.35      1.53 o
   9   1  13        2.14        0.98      1.61 o
   1   2  13       35.69       30.48      1.77 o
   2   2  13      317.77      338.54      7.87 o
   3   2  13       87.90       88.74      3.05 o
   4   2  13       22.39       22.62      2.51 o
   5   2  13       31.59       34.03      2.47 o
   6   2  13       32.61       30.07      2.21 o
   7   2  13        6.48        6.47      1.59 o
   8   2  13        4.32        2.73      1.63 o
   9   2  13        7.20        6.39      1.75 o
   0   3  13       91.01       78.71      3.88 o
   1   3  13      268.45      250.17      5.67 o
   2   3  13      356.88      337.92      7.87 o
   3   3  13       20.58       15.60      1.83 o
   4   3  13      200.78      202.82      9.50 o
   5   3  13       29.80       29.43      2.44 o
   6   3  13       30.35       24.08      2.63 o
   7   3  13        4.22        4.81      1.56 o
   8   3  13        9.63       10.89      1.94 o
   9   3  13        2.77        3.11      1.82 o
   1   4  13       98.64      103.42      4.59 o
   2   4  13       46.00       49.14      2.38 o
   3   4  13      173.19      172.63      4.87 o
   4   4  13      154.86      141.40      4.78 o
   5   4  13       19.51       13.90      1.92 o
   6   4  13        8.27        7.22      1.83 o
   7   4  13       17.34       16.52      2.06 o
   8   4  13       19.71       24.36      2.35 o
   9   4  13        4.18        6.43      2.28 o
   0   5  13      366.63      372.47     11.07 o
   1   5  13      160.86      159.50      4.29 o
   2   5  13       63.87       68.45      3.65 o
   3   5  13      141.59      142.13      4.32 o
   4   5  13       14.33       15.62      2.24 o
   5   5  13        0.62        0.37      2.51 o
   6   5  13       19.76       17.30      3.23 o
   7   5  13        8.28       10.86      2.15 o
   8   5  13       15.10       20.75      2.57 o
   9   5  13        1.39        0.77      2.03 o
   1   6  13       94.19       92.46      3.05 o
   2   6  13      121.91      116.24      3.72 o
   3   6  13       95.84       94.77      3.39 o
   4   6  13       44.42       44.09      2.70 o
   5   6  13       38.42       37.81      2.75 o
   6   6  13        0.14        0.47      1.61 o
   7   6  13        4.85        5.45      2.01 o
   8   6  13        3.90        7.41      2.11 o
   0   7  13       26.91       26.06      2.53 o
   1   7  13       25.76       24.19      2.11 o
   2   7  13        5.30        3.82      2.20 o
   3   7  13       27.02       28.24      2.32 o
   4   7  13       76.89       75.81      4.44 o
   5   7  13       29.29       27.09      2.50 o
   6   7  13        5.48        6.62      1.90 o
   7   7  13        7.91       11.69      2.32 o
   8   7  13        1.68        0.04      1.87 o
   1   8  13       47.84       51.36      2.65 o
   2   8  13       92.69       93.83      4.95 o
   3   8  13        9.92        9.34      1.83 o
   4   8  13        5.54        5.00      1.73 o
   5   8  13        1.19        0.26      1.89 o
   6   8  13        1.97       -0.59      1.67 o
   7   8  13       16.13       16.27      2.52 o
   8   8  13        1.80        4.22      2.16 o
   0   9  13       71.01       65.16      4.94 o
   1   9  13        9.87        9.28      1.99 o
   2   9  13       79.07       69.00      4.16 o
   3   9  13        1.44        0.53      1.56 o
   4   9  13        2.13        1.84      1.63 o
   5   9  13        7.52        5.52      2.16 o
   6   9  13        1.28        0.57      1.84 o
   7   9  13        0.01       -2.27      2.27 o
   1  10  13        1.54        0.73      1.74 o
   2  10  13        2.31        1.55      2.07 o
   3  10  13        9.14        8.33      2.88 o
   4  10  13        3.10        3.07      2.20 o
   5  10  13        1.12        0.48      2.04 o
   6  10  13        6.92        6.59      2.61 o
   7  10  13        8.47        9.22      2.75 o
   0  11  13        2.53        4.61      2.78 o
   1  11  13        3.86        6.44      2.06 o
   2  11  13       30.31       32.86      3.24 o
   3  11  13       25.01       24.46      4.13 o
   4  11  13        1.69        3.62      3.09 o
   5  11  13        0.23       -3.26      4.50 o
   6  11  13        8.82       11.64      5.74 o
   1  12  13        1.54       -0.08      2.26 o
   2  12  13        2.16        3.03      2.65 o
   3  12  13        6.98        7.66      3.35 o
   4  12  13       14.93        7.16      4.81 o
   5  12  13        6.80        8.07      5.59 o
   0  13  13       25.61       21.42      6.05 o
   1  13  13        0.37        1.63      3.02 o
   2  13  13        9.55        7.79      4.24 o
   3  13  13        6.69        1.72      3.29 o
   4  13  13        0.47       -0.90      3.16 o
   1  14  13        4.74        3.60      2.99 o
   2  14  13        2.47        8.68      3.68 o
   3  14  13        0.05       -1.81      3.13 o
   0   0  14       49.78       56.41      4.11 o
   2   0  14       33.67       32.95      2.87 o
   4   0  14      113.08      123.25      6.52 o
   6   0  14        9.78        8.51      2.18 o
   8   0  14       25.82       25.69      3.20 o
   1   1  14      122.25      104.89      3.02 o
   2   1  14      292.66      310.70      6.29 o
   3   1  14      114.06      110.87      3.52 o
   4   1  14       19.02       15.15      2.24 o
   5   1  14       66.27       72.15      4.09 o
   6   1  14       27.25       29.25      2.60 o
   7   1  14       23.17       26.92      2.13 o
   8   1  14        2.84        2.34      1.55 o
   9   1  14        2.00        3.76      1.72 o
   0   2  14       69.25       75.59      3.87 o
   1   2  14       32.33       24.15      2.22 o
   2   2  14      177.41      173.32      4.87 o
   3   2  14       53.89       53.41      2.41 o
   4   2  14       28.50       28.33      2.78 o
   5   2  14       40.91       42.43      3.26 o
   6   2  14        8.38        8.13      1.82 o
   7   2  14        3.91        1.70      1.48 o
   8   2  14       13.33       13.39      2.06 o
   9   2  14        7.19        5.98      2.30 o
   1   3  14       55.73       50.63      3.45 o
   2   3  14      123.50      126.32      4.00 o
   3   3  14       21.82       24.21      1.93 o
   4   3  14       33.69       43.61      3.23 o
   5   3  14        6.89        3.38      1.95 o
   6   3  14       31.69       29.74      2.63 o
   7   3  14        0.23        0.01      1.62 o
   8   3  14        0.24        2.20      1.63 o
   9   3  14        6.23        8.13      2.04 o
   0   4  14      120.46      115.39      4.85 o
   1   4  14       13.28       12.58      1.50 o
   2   4  14       90.15       87.08      4.69 o
   3   4  14       90.97       93.28      3.44 o
   4   4  14       46.49       42.17      3.27 o
   5   4  14       40.38       31.93      2.98 o
   6   4  14        2.94        2.54      1.70 o
   7   4  14        6.20        8.17      2.08 o
   8   4  14        1.21        2.45      1.87 o
   1   5  14       61.60       53.40      3.11 o
   2   5  14        1.34        2.40      1.35 o
   3   5  14      149.71      143.70     10.13 o
   4   5  14       34.26       34.34      2.28 o
   5   5  14        1.15        2.66      2.09 o
   6   5  14       48.23       46.67      3.13 o
   7   5  14        5.11       10.85      2.18 o
   8   5  14        2.46        2.33      2.33 o
   0   6  14       76.51       85.39      5.48 o
   1   6  14       45.59       43.06      2.16 o
   2   6  14        2.99       -0.16      1.27 o
   3   6  14       92.06       92.22      3.49 o
   4   6  14       12.59       14.92      1.98 o
   5   6  14       19.10       23.37      2.85 o
   6   6  14        4.04        5.55      1.94 o
   7   6  14       13.67       17.08      2.43 o
   8   6  14        2.33        3.28      2.07 o
   1   7  14       62.02       58.03      2.52 o
   2   7  14       71.70       75.93      3.56 o
   3   7  14       12.93       13.68      2.03 o
   4   7  14        8.93        5.91      1.76 o
   5   7  14        6.27        5.31      2.17 o
   6   7  14       23.04       20.75      2.50 o
   7   7  14        0.04       -1.00      2.29 o
   8   7  14        0.99       -1.48      1.99 o
   0   8  14       29.19       23.53      4.35 o
   1   8  14       47.63       46.34      2.85 o
   2   8  14       29.59       31.07      2.49 o
   3   8  14        9.12        9.61      1.94 o
   4   8  14        4.53        3.38      1.64 o
   5   8  14        5.15        4.36      2.22 o
   6   8  14        2.92        4.50      2.30 o
   7   8  14        2.58        2.96      1.99 o
   1   9  14       27.90       25.26      2.63 o
   2   9  14        0.40        0.75      2.00 o
   3   9  14       10.65       15.09      2.05 o
   4   9  14        4.13        6.07      1.91 o
   5   9  14        1.81       -2.08      4.45 o
   6   9  14        1.25        4.08      2.34 o
   7   9  14        0.59        0.53      2.45 o
   0  10  14        1.15       -0.62      2.52 o
   1  10  14       61.48       60.34      3.61 o
   2  10  14        0.87       -0.21      2.78 o
   3  10  14        8.63       16.78      3.30 o
   4  10  14        1.61        1.49      2.73 o
   5  10  14        8.15        9.79      5.20 o
   6  10  14        0.37        6.42      3.24 o
   1  11  14        4.05        2.70      2.04 o
   2  11  14        1.71        2.35      2.00 o
   3  11  14       11.48       11.89      2.68 o
   4  11  14        6.73        6.96      4.42 o
   5  11  14        3.65        3.57      4.97 o
   0  12  14        1.96       -0.37      2.80 o
   1  12  14        3.07        1.96      2.00 o
   2  12  14       12.26       12.64      3.04 o
   3  12  14        8.17       10.59      8.92 o
   4  12  14        4.08        7.06      3.62 o
   5  12  14        1.63        9.00      5.59 o
   1  13  14       14.86       21.74      4.39 o
   2  13  14        2.55        4.89      3.09 o
   3  13  14        6.91       15.97      4.28 o
   4  13  14        2.59        1.10      5.67 o
   0  14  14       15.86       21.57      6.52 o
   1  14  14        1.40        3.49      3.79 o
   2  14  14        2.19        6.21      3.57 o
   2   0  15        7.19        8.43      1.75 o
   4   0  15        2.94       -0.02      2.95 o
   6   0  15       71.09       68.14      5.10 o
   8   0  15       17.93       16.46      2.90 o
   0   1  15      133.40      138.36      4.80 o
   1   1  15      212.66      236.55      5.17 o
   2   1  15       51.42       48.40      2.30 o
   3   1  15       28.09       29.37      1.92 o
   4   1  15       41.99       43.66      3.28 o
   5   1  15        9.98       11.34      2.49 o
   6   1  15        0.21       -0.45      1.84 o
   7   1  15        6.67       10.20      1.92 o
   8   1  15        1.46       -0.41      1.52 o
   1   2  15      151.70      144.56      4.29 o
   2   2  15       85.63       83.40      2.74 o
   3   2  15       50.15       44.13      2.41 o
   4   2  15       14.98       14.08      2.37 o
   5   2  15       35.18       33.22      3.13 o
   6   2  15       14.59       15.64      4.55 o
   7   2  15        4.17        4.33      1.89 o
   8   2  15        9.00       12.68      2.16 o
   0   3  15      121.01      101.52      4.74 o
   1   3  15       67.45       61.71      2.88 o
   2   3  15      163.69      154.78      4.28 o
   3   3  15      102.88       97.75      3.53 o
   4   3  15       25.04       21.45      2.62 o
   5   3  15        6.40        5.41      2.09 o
   6   3  15        9.90        9.93      2.43 o
   7   3  15        0.68       -0.22      1.75 o
   8   3  15        7.20        4.14      2.07 o
   1   4  15      113.98      115.37      3.56 o
   2   4  15        7.16        5.98      1.36 o
   3   4  15       29.42       25.20      2.94 o
   4   4  15        4.86        3.54      1.63 o
   5   4  15        4.52        5.31      2.04 o
   6   4  15        2.50        3.27      1.98 o
   7   4  15       13.14       21.30      3.35 o
   8   4  15        1.26        2.70      1.89 o
   0   5  15        2.00        2.79      1.83 o
   1   5  15       44.57       44.90      2.31 o
   2   5  15       12.53       14.34      1.70 o
   3   5  15       57.38       47.50      2.79 o
   4   5  15        8.31        9.24      1.85 o
   5   5  15        3.65        3.25      2.04 o
   6   5  15        7.08        3.26      2.24 o
   7   5  15       10.87       14.61      2.46 o
   8   5  15        3.81        4.41      2.17 o
   1   6  15       14.32       11.77      1.53 o
   2   6  15       20.74       17.87      1.76 o
   3   6  15       12.77       14.70      2.00 o
   4   6  15        1.81       -1.75      1.75 o
   5   6  15        6.28        7.11      2.31 o
   6   6  15       11.90       12.70      3.80 o
   7   6  15        1.46        1.51      1.96 o
   8   6  15        0.89        1.01      2.85 o
   0   7  15      243.08      249.86      8.49 o
   1   7  15        2.95        4.72      1.63 o
   2   7  15        1.26       -0.46      1.39 o
   3   7  15       13.47       15.22      2.11 o
   4   7  15       12.16       10.04      2.35 o
   5   7  15       11.43        9.65      2.44 o
   6   7  15        0.17       -2.09      2.09 o
   7   7  15        3.12        5.57      2.17 o
   1   8  15       30.78       29.47      2.33 o
   2   8  15       24.73       31.13      2.37 o
   3   8  15        5.12        4.88      1.78 o
   4   8  15        0.22        1.33      1.68 o
   5   8  15        0.32       -1.92      1.92 o
   6   8  15        5.43        8.51      2.65 o
   7   8  15        2.75        4.91      2.62 o
   0   9  15      212.67      231.55     10.48 o
   1   9  15        3.04       -0.30      1.87 o
   2   9  15        8.58        9.32      2.75 o
   3   9  15        0.42       -0.73      1.98 o
   4   9  15       17.76       19.41      2.43 o
   5   9  15        2.10        4.39      2.44 o
   6   9  15        1.28        2.53      2.37 o
   1  10  15        5.30        5.68      2.17 o
   2  10  15        0.89        0.00      1.89 o
   3  10  15       11.93        9.51      2.64 o
   4  10  15        5.47        5.35      4.01 o
   5  10  15        0.15       -0.99      2.87 o
   6  10  15        1.14       -2.64      4.50 o
   0  11  15       14.67       13.78      5.51 o
   1  11  15        1.01        2.87      2.20 o
   2  11  15       10.43        8.07      3.18 o
   3  11  15       18.28       24.42      3.29 o
   4  11  15        4.59        5.26      3.51 o
   5  11  15        0.39       -0.31      4.81 o
   1  12  15        7.96       11.24      2.47 o
   2  12  15        4.93        7.07      2.88 o
   3  12  15        6.88       14.17      4.06 o
   4  12  15        1.16        0.18      3.31 o
   0  13  15       13.92       15.99      6.05 o
   1  13  15        4.08       11.49      3.95 o
   2  13  15        0.04       -3.00      3.00 o
   3  13  15        8.85       13.57      3.35 o
   0   0  16      527.84      562.41     23.44 o
   2   0  16       14.26       14.43      1.94 o
   4   0  16        2.63        2.59      2.87 o
   6   0  16        5.18        8.14      3.11 o
   8   0  16        7.89        9.70      3.49 o
   1   1  16       20.55       23.51      1.77 o
   2   1  16       10.87        7.88      1.59 o
   3   1  16       18.71       14.06      1.79 o
   4   1  16       25.82       30.36      3.03 o
   5   1  16       11.92        7.94      2.33 o
   6   1  16       22.08       24.32      2.64 o
   7   1  16        3.40        1.77      2.07 o
   8   1  16        1.66        2.52      2.09 o
   0   2  16      136.97      137.63      5.71 o
   1   2  16       47.42       47.80      2.39 o
   2   2  16        6.22        3.68      1.24 o
   3   2  16        6.95       10.32      1.66 o
   4   2  16       26.64       25.39      3.38 o
   5   2  16       42.87       44.21      3.58 o
   6   2  16        4.15        5.49      2.29 o
   7   2  16        1.66        1.80      2.23 o
   8   2  16        1.64        2.75      1.92 o
   1   3  16       27.45       28.22      2.34 o
   2   3  16       17.74       23.37      1.88 o
   3   3  16       13.94       13.15      1.77 o
   4   3  16       10.55       11.00      2.05 o
   5   3  16        4.73        5.25      2.19 o
   6   3  16        8.55        9.48      2.38 o
   7   3  16        6.36        3.66      2.34 o
   8   3  16        1.29        3.46      2.11 o
   0   4  16       44.44       44.30      3.31 o
   1   4  16       66.94       66.96      2.91 o
   2   4  16       16.77       21.21      1.84 o
   3   4  16       26.01       32.90      2.26 o
   4   4  16        2.64        0.59      1.58 o
   5   4  16        4.73        2.08      2.14 o
   6   4  16        5.34        8.23      2.47 o
   7   4  16        0.48       -0.59      2.30 o
   8   4  16        7.47       11.94      2.51 o
   1   5  16       45.51       48.23      2.42 o
   2   5  16       30.07       32.05      2.09 o
   3   5  16        9.55       10.01      1.67 o
   4   5  16        3.29        1.55      1.59 o
   5   5  16       14.73       12.89      2.57 o
   6   5  16        3.91        3.43      2.30 o
   7   5  16        0.84        0.39      2.24 o
   0   6  16        2.16        5.78      2.07 o
   1   6  16       13.84       14.46      1.68 o
   2   6  16        2.00        1.58      1.33 o
   3   6  16       24.27       26.57      2.50 o
   4   6  16        5.24        8.97      2.46 o
   5   6  16       12.42       16.29      3.04 o
   6   6  16        7.89        8.50      2.51 o
   7   6  16        0.01        1.44      2.35 o
   1   7  16       53.09       49.17      2.79 o
   2   7  16        3.02        0.78      1.47 o
   3   7  16        1.00        0.48      1.63 o
   4   7  16        1.12       -0.55      1.87 o
   5   7  16        3.68        5.46      2.20 o
   6   7  16        1.37        1.75      2.29 o
   7   7  16        1.59        5.37      2.63 o
   0   8  16       32.43       38.98      4.44 o
   1   8  16       26.69       29.35      2.83 o
   2   8  16        8.76        8.29      1.83 o
   3   8  16        1.98        2.03      1.75 o
   4   8  16        6.05        5.51      2.28 o
   5   8  16       32.41       40.49      3.73 o
   6   8  16        4.51        9.57      2.81 o
   1   9  16       37.31       42.13      3.27 o
   2   9  16        2.63        4.22      2.01 o
   3   9  16        4.94        5.23      4.01 o
   4   9  16        0.21        0.88      2.31 o
   5   9  16        0.87        2.00      2.38 o
   6   9  16        0.11        0.94      2.41 o
   0  10  16       10.61       14.73      3.60 o
   1  10  16        4.82        5.64      2.21 o
   2  10  16        1.22        0.30      2.04 o
   3  10  16        6.08        8.07      2.65 o
   4  10  16        6.40       10.02      3.54 o
   5  10  16        6.41        3.51      3.88 o
   1  11  16        7.99       13.80      2.63 o
   2  11  16        0.36        2.05      2.12 o
   3  11  16        2.47        3.60      2.31 o
   4  11  16       19.38       16.14      6.52 o
   0  12  16        8.36        7.37      3.65 o
   1  12  16        0.37        1.38      2.27 o
   2  12  16        3.38        2.73      2.85 o
   3  12  16       20.48       30.89      4.17 o
   1  13  16        4.10        4.70      2.94 o
   2   0  17       33.30       29.04      3.27 o
   4   0  17       64.43       61.18     14.20 o
   6   0  17       26.06       34.05      4.39 o
   8   0  17        0.93        0.00      4.19 o
   0   1  17       36.60       27.21      2.47 o
   1   1  17        7.38        6.30      1.28 o
   2   1  17        0.40       -0.22      1.07 o
   3   1  17       13.54       12.05      1.75 o
   4   1  17        8.66        7.93      2.01 o
   5   1  17       14.47       14.66      2.37 o
   6   1  17       11.24       15.40      2.39 o
   7   1  17        3.30        2.81      2.72 o
   1   2  17      125.90      130.30      3.64 o
   2   2  17       11.05       10.54      1.39 o
   3   2  17       21.75       21.30      2.15 o
   4   2  17        2.22       -0.01      1.66 o
   5   2  17       11.72       13.92      2.62 o
   6   2  17        7.67       15.68      2.83 o
   7   2  17       10.83        9.62      2.38 o
   0   3  17       12.91       16.94      2.53 o
   1   3  17       27.81       31.13      2.11 o
   2   3  17        5.67        3.51      1.27 o
   3   3  17        8.28       11.10      2.46 o
   4   3  17        0.20        0.28      1.70 o
   5   3  17        8.32        8.08      2.30 o
   6   3  17        0.09        0.60      2.21 o
   7   3  17        1.62        4.00      2.43 o
   1   4  17        7.49        9.77      1.58 o
   2   4  17       30.62       31.31      2.15 o
   3   4  17        1.40        2.87      1.46 o
   4   4  17        9.23       12.15      2.14 o
   5   4  17        1.70        2.67      1.90 o
   6   4  17        3.43        0.71      2.29 o
   7   4  17        1.04        3.91      2.99 o
   0   5  17       63.52       61.13      3.84 o
   1   5  17       10.58        8.75      2.15 o
   2   5  17       11.97       11.11      1.65 o
   3   5  17        0.03       -1.43      1.43 o
   4   5  17        2.38       -0.03      1.66 o
   5   5  17        0.24       -1.53      2.49 o
   6   5  17        3.72        2.62      2.33 o
   7   5  17       10.78       17.26      3.22 o
   1   6  17       34.34       34.63      2.24 o
   2   6  17        4.94        6.16      1.53 o
   3   6  17        0.65        0.48      1.65 o
   4   6  17       18.04       24.27      3.10 o
   5   6  17        5.69        7.23      2.56 o
   6   6  17        5.13        4.78      2.53 o
   7   6  17        4.06        3.26      4.35 o
   0   7  17        4.32        2.45      2.08 o
   1   7  17       13.93       18.15      2.33 o
   2   7  17        8.12        6.46      1.77 o
   3   7  17        2.56        3.80      1.82 o
   4   7  17       19.46       20.78      2.92 o
   5   7  17        8.47       11.30      2.73 o
   6   7  17        6.52       11.69      2.89 o
   1   8  17        0.74        2.31      1.93 o
   2   8  17       10.68        8.84      1.98 o
   3   8  17        0.26        0.79      1.68 o
   4   8  17        2.18        0.14      2.26 o
   5   8  17        0.16        2.27      2.34 o
   6   8  17        4.75        3.92      2.66 o
   0   9  17       59.99       47.77      4.99 o
   1   9  17        0.13        1.26      2.07 o
   2   9  17        0.17        1.01      2.69 o
   3   9  17        3.98        7.62      2.30 o
   4   9  17        8.30        6.30      7.37 o
   5   9  17        6.01        8.55      2.76 o
   1  10  17        6.76        7.78      2.38 o
   2  10  17        1.45        3.30      2.25 o
   3  10  17        3.55        4.14      2.35 o
   4  10  17        9.97       14.73      4.04 o
   0  11  17        6.44        1.30      3.11 o
   1  11  17        6.97        6.34      2.41 o
   2  11  17        0.19       -1.55      2.13 o
   3  11  17        9.06       15.42      2.77 o
   1  12  17        0.60       -2.35      2.71 o
   2  12  17        3.22        1.40      4.97 o
   0   0  18      152.92      129.40      9.24 o
   2   0  18       12.89       15.55      2.22 o
   4   0  18       40.83       44.34      4.49 o
   6   0  18       42.58       53.17      5.21 o
   1   1  18       25.33       27.55      1.77 o
   2   1  18       26.32       25.04      1.73 o
   3   1  18        9.09       10.38      1.73 o
   4   1  18        5.25        7.35      1.94 o
   5   1  18       13.99       21.89      2.64 o
   6   1  18        4.24        9.37      2.34 o
   7   1  18        6.65        7.93      2.41 o
   0   2  18        1.67       -0.12      1.63 o
   1   2  18        3.12        2.40      1.28 o
   2   2  18       11.75       14.21      1.65 o
   3   2  18        5.00        2.25      1.84 o
   4   2  18        3.44        1.43      1.92 o
   5   2  18        2.88        2.65      2.20 o
   6   2  18        0.35       -0.24      2.09 o
   7   2  18        5.67        8.16      2.46 o
   1   3  18       35.87       38.95      2.37 o
   2   3  18       13.07       11.69      1.53 o
   3   3  18        0.08       -1.33      1.49 o
   4   3  18        1.64       -0.39      1.81 o
   5   3  18        4.81        2.16      1.97 o
   6   3  18        4.04        3.29      2.40 o
   7   3  18        0.62       -0.26      2.40 o
   0   4  18        1.01       -1.54      1.76 o
   1   4  18       28.08       24.74      2.05 o
   2   4  18       32.75       37.05      2.35 o
   3   4  18        2.02        5.29      1.74 o
   4   4  18        3.40        2.84      1.91 o
   5   4  18        0.69        2.51      1.97 o
   6   4  18        1.63        4.47      2.55 o
   1   5  18        3.33        1.76      1.38 o
   2   5  18        1.25        1.64      1.46 o
   3   5  18        1.03       -1.48      1.48 o
   4   5  18        9.10       12.95      2.33 o
   5   5  18        1.23        0.25      2.25 o
   6   5  18        4.76        7.55      3.79 o
   0   6  18        4.54        0.76      3.43 o
   1   6  18       13.52       14.30      1.81 o
   2   6  18        3.99        2.56      1.50 o
   3   6  18        0.94       -0.63      1.61 o
   4   6  18        6.11        8.88      2.64 o
   5   6  18        6.87       10.38      3.40 o
   6   6  18        2.11        2.01      2.63 o
   1   7  18        0.99        2.91      1.67 o
   2   7  18        9.57        9.13      1.90 o
   3   7  18        6.61        7.90      1.96 o
   4   7  18        7.92       10.31      2.69 o
   5   7  18        1.24        4.86      2.53 o
   0   8  18        4.48       -0.76      2.63 o
   1   8  18       18.97       19.00      2.62 o
   2   8  18        6.54        9.09      2.41 o
   3   8  18        7.07        8.60      2.12 o
   4   8  18        3.09        5.87      2.63 o
   5   8  18        7.05        4.96      3.03 o
   1   9  18        2.12        1.26      2.16 o
   2   9  18        4.27        0.26      2.11 o
   3   9  18        0.29        1.47      2.23 o
   4   9  18        1.68       -0.83      3.11 o
   0  10  18        0.44        1.33      3.07 o
   1  10  18       16.89       23.98      3.56 o
   2  10  18        8.85       10.90      2.71 o
   3  10  18        4.34        2.28      2.32 o
   1  11  18        4.72        8.10      2.97 o
   2  11  18        2.30        1.84      2.42 o
   2   0  19       12.26       14.62      3.50 o
   4   0  19       16.35       18.98      3.07 o
   6   0  19        5.19       11.04      3.65 o
   0   1  19        9.89       11.26      2.07 o
   1   1  19       20.58       23.58      1.78 o
   2   1  19        7.27        7.23      1.55 o
   3   1  19        3.28        0.22      1.62 o
   4   1  19        0.01        0.81      1.52 o
   5   1  19       12.00       13.59      2.31 o
   6   1  19        2.44        1.34      2.21 o
   1   2  19        1.05        1.50      1.26 o
   2   2  19        9.37       10.05      1.69 o
   3   2  19       12.30       14.21      1.98 o
   4   2  19        2.30        2.65      1.74 o
   5   2  19       15.57       19.23      2.93 o
   6   2  19        3.93        1.49      2.17 o
   0   3  19       10.78        8.28      2.32 o
   1   3  19        3.48        3.44      1.36 o
   2   3  19       15.10       10.47      1.80 o
   3   3  19        5.65        4.60      1.79 o
   4   3  19        2.69        2.12      1.80 o
   5   3  19        0.74        0.66      1.96 o
   6   3  19        3.76        2.43      2.21 o
   1   4  19        2.97        1.86      1.44 o
   2   4  19        6.22        4.82      2.59 o
   3   4  19        1.66        2.41      1.77 o
   4   4  19        5.19        3.14      1.83 o
   5   4  19        2.15        4.35      2.23 o
   6   4  19        1.13       -1.58      2.40 o
   0   5  19        2.20        3.43      2.12 o
   1   5  19        6.35        7.26      1.69 o
   2   5  19       24.96       23.59      2.16 o
   3   5  19       15.37       12.69      2.16 o
   4   5  19        1.56        1.01      2.26 o
   5   5  19        0.97        0.76      2.36 o
   6   5  19        2.54       -2.21      2.91 o
   1   6  19        2.76        3.02      1.53 o
   2   6  19        2.32        3.55      1.77 o
   3   6  19        1.93        0.21      1.94 o
   4   6  19        5.45        4.47      2.47 o
   5   6  19        0.31        0.89      2.44 o
   0   7  19       18.19       26.99     10.01 o
   1   7  19        1.37       -0.83      1.72 o
   2   7  19        9.26        7.33      2.04 o
   3   7  19        3.91        3.80      2.12 o
   4   7  19        0.05        0.30      2.02 o
   5   7  19        0.43        2.12      2.50 o
   1   8  19        2.99        3.49      2.21 o
   2   8  19        0.58        0.23      2.11 o
   3   8  19        0.83        0.91      2.59 o
   4   8  19        0.32       -0.60      2.12 o
   0   9  19       11.86       18.22      4.35 o
   1   9  19        0.21       -0.62      2.04 o
   2   9  19        4.75        3.09      2.34 o
   3   9  19        0.40       -0.03      2.70 o
   1  10  19        4.47        5.69      2.42 o
   2  10  19        9.79       14.61      2.91 o
   0   0  20        8.37        8.55      3.49 o
   2   0  20        8.34        2.43      2.32 o
   4   0  20       16.01       30.18      3.64 o
   6   0  20        0.62       -0.30      2.98 o
   1   1  20        7.51        8.99      1.52 o
   2   1  20        0.86        1.02      1.37 o
   3   1  20        4.71        1.93      1.64 o
   4   1  20        4.26       10.09      2.01 o
   5   1  20        3.25        0.10      1.80 o
   6   1  20        1.39       -0.52      4.89 o
   0   2  20        1.78        3.86      1.94 o
   1   2  20        3.05        5.04      1.45 o
   2   2  20        3.76        4.83      1.53 o
   3   2  20        0.97       -1.52      1.52 o
   4   2  20        3.51        3.76      1.87 o
   5   2  20        0.10       -0.54      1.96 o
   6   2  20        2.66        1.71      4.35 o
   1   3  20       12.73       16.97      1.82 o
   2   3  20        7.08       10.07      1.81 o
   3   3  20        4.23        4.12      1.85 o
   4   3  20        3.72        2.11      1.96 o
   5   3  20        1.33       -2.06      2.06 o
   0   4  20        0.62        0.92      2.21 o
   1   4  20        6.93       10.18      1.82 o
   2   4  20        0.90       -0.85      1.54 o
   3   4  20        1.38        2.52      1.90 o
   4   4  20        1.39        2.35      1.95 o
   5   4  20        5.18        2.44      2.52 o
   1   5  20        3.20        5.67      1.72 o
   2   5  20        2.26        6.75      1.78 o
   3   5  20        1.13       -0.17      1.77 o
   4   5  20        8.20        4.42      2.34 o
   5   5  20        2.39        2.83      2.55 o
   0   6  20        2.67        3.33      2.37 o
   1   6  20       11.00       12.48      1.99 o
   2   6  20        0.33        0.28      1.81 o
   3   6  20        0.67        1.59      2.17 o
   4   6  20        2.26        0.17      2.10 o
   1   7  20        1.73        0.52      2.09 o
   2   7  20        6.33        7.31      2.13 o
   3   7  20        5.98        8.15      2.48 o
   4   7  20        6.74       10.32      2.92 o
   0   8  20        9.48       18.00      9.39 o
   1   8  20        5.17        5.18      2.40 o
   2   8  20        7.57       10.53      3.00 o
   3   8  20        1.93        2.24      2.89 o
   1   9  20        7.11        7.66      2.63 o
   2   0  21        9.35       14.45      2.97 o
   4   0  21        8.96        5.35      3.49 o
   0   1  21        1.52        2.39      1.98 o
   1   1  21        2.70        4.01      1.44 o
   2   1  21        0.62       -1.55      1.55 o
   3   1  21        1.55        1.99      1.70 o
   4   1  21        0.84        1.55      1.80 o
   5   1  21        6.93        7.01      2.13 o
   1   2  21       15.64       20.52      1.83 o
   2   2  21        0.32       -0.21      1.61 o
   3   2  21        2.83        0.98      1.68 o
   4   2  21        0.27       -1.68      1.68 o
   5   2  21        1.61        0.05      2.31 o
   0   3  21       12.04       10.02      2.37 o
   1   3  21        1.56        2.18      1.41 o
   2   3  21        1.65        0.77      1.63 o
   3   3  21        1.35       -0.50      1.70 o
   4   3  21        0.40        0.00      1.70 o
   1   4  21       17.75       20.42      2.04 o
   2   4  21        1.29        3.15      1.74 o
   3   4  21        0.98       -1.78      1.78 o
   4   4  21        2.93        2.75      2.00 o
   0   5  21        3.18        4.13      2.56 o
   1   5  21        1.63       -0.68      1.87 o
   2   5  21       19.29       23.06      2.33 o
   3   5  21        2.89        6.25      2.80 o
   4   5  21        0.77        1.30      2.99 o
   1   6  21        3.24        6.29      2.27 o
   2   6  21        4.89        7.92      2.15 o
   3   6  21        1.82        1.78      2.29 o
   0   7  21        4.73        1.31      3.73 o
   1   7  21        0.16       -0.11      2.33 o
   2   7  21        2.10        3.73      2.05 o
   0   0  22       22.90       28.17      4.26 o
   2   0  22        0.08       -1.83      2.38 o
   4   0  22       10.52       12.80      4.04 o
   1   1  22        3.81        6.81      1.65 o
   2   1  22        0.01       -1.52      1.67 o
   3   1  22        0.28        1.86      1.85 o
   4   1  22        1.13        1.39      3.18 o
   0   2  22       13.73       17.64      4.09 o
   1   2  22        0.63        0.51      1.48 o
   2   2  22        0.41       -0.53      1.74 o
   3   2  22        0.70       -0.19      1.78 o
   1   3  22        1.42        0.93      1.50 o
   2   3  22        0.23        1.79      1.79 o
   3   3  22        0.65        0.24      1.84 o
   0   4  22        1.90        3.36      2.24 o
   1   4  22        4.97        7.75      1.85 o
   2   4  22        4.72        7.86      2.22 o
   3   4  22        2.05        1.89      2.12 o
   1   5  22        0.42        0.27      1.73 o
   2   5  22        3.35        4.90      2.33 o
   0   6  22        4.97        7.61      3.57 o
   1   6  22        5.82        4.53      2.79 o
   2   0  23        1.97        1.57      2.56 o
   0   1  23       15.66       20.92      3.49 o
   1   1  23        2.61        4.20      1.82 o
   2   1  23        1.30       -1.79      1.79 o
   1   2  23        4.64        2.87      1.76 o
   2   2  23        1.13        0.59      2.29 o
   0   3  23       16.20       23.07      3.50 o
   1   3  23        1.72        6.10      2.42 o
 
